# Supplementary material for: Ruminal and Fecal Bacteriome of Dairy Calves Fed Different Levels and Sources of NDF
Source: Animals (Basel). 2021 Sep 16;11(9):2705. doi: 10.3390/ani11092705 (PMC8464983; doi:10.3390/ani11092705)
Supplement: Supplementary file 1 [file animals-11-02705-s001.zip › Supplementary Table S1.xlsx]

## Sheet: Planilha1
Supplementary Table S1. Sequencing information
Samples	Treatment	Age (week)	Origin	input	filtered	denoisedF	denoisedR	merged	ampliconSize	nonchim
22-S10F	22Hay	10	Feces	42737	42665	41951	40692	37892	37262	34756
22-S10R	22Hay	10	Ruminal fluid	41297	41252	40403	39879	36590	36281	31435
22-S4F	22Hay	4	Feces	44287	44235	43326	42415	37970	37785	35007
22-S4R	22Hay	4	Ruminal fluid	67053	66921	65730	61982	55706	54709	43917
22-S6R	22Hay	6	Ruminal fluid	59895	59785	58819	56038	50900	50644	37353
22-S8F	22Hay	8	Feces	40666	40637	39458	38630	31193	31167	28218
22-S8R	22Hay	8	Ruminal fluid	67230	66991	66005	56951	50994	50790	40613
23-S10R	31NDF	10	Ruminal fluid	74034	73929	72561	70314	61479	61420	43676
23-S4F	31NDF	4	Feces	52791	52740	51745	51473	47373	47275	41965
23-S4R	31NDF	4	Ruminal fluid	83767	83719	81988	81680	69706	69659	46928
23-S6R	31NDF	6	Ruminal fluid	38497	38447	37282	36318	30898	30427	25961
23-S8F	31NDF	8	Feces	72093	72011	70887	69866	65284	65240	59088
23-S8R	31NDF	8	Ruminal fluid	36479	36439	35280	34570	29322	29300	22995
24-S10F	22NDF	10	Feces	117886	117778	115730	114220	102928	102855	82572
24-S10R	22NDF	10	Ruminal fluid	51513	51437	50587	47919	43671	43451	29529
24-S1F	22NDF	1	Feces	66157	66035	65310	62536	60223	60205	55185
24-S2F	22NDF	2	Feces	61118	61037	60002	59657	55825	55460	52049
24-S4F	22NDF	4	Feces	61195	61103	60211	57307	51628	51511	46105
24-S4R	22NDF	4	Ruminal fluid	35913	35879	35175	34849	32026	32020	23670
24-S6R	22NDF	6	Ruminal fluid	64801	64661	63734	60345	57005	56828	44721
25-S10F	31NDF	10	Feces	81193	81101	79053	77755	62437	62145	49674
25-S10R	31NDF	10	Ruminal fluid	63243	63168	61743	61486	55075	54975	38760
25-S2F	31NDF	2	Feces	115119	115031	112811	112395	104299	104133	85109
25-S2R	31NDF	2	Ruminal fluid	51324	51257	50338	48948	44299	43959	34486
25-S4F	31NDF	4	Feces	61615	61541	60219	58365	50346	50318	39545
25-S4R	31NDF	4	Ruminal fluid	80728	80580	79374	75467	70865	70799	52083
25-S6R	31NDF	6	Ruminal fluid	73202	73089	72003	68899	64463	64195	53162
25-S8F	31NDF	8	Feces	94692	94611	93171	91826	82474	82447	66962
25-S8R	31NDF	8	Ruminal fluid	54559	54354	53686	47465	43969	42653	38402
26-S10F	22NDF	10	Feces	57624	57568	56459	55500	49173	49070	43191
26-S10R	22NDF	10	Ruminal fluid	75272	75190	72975	71364	60489	59375	43364
26-S2F	22NDF	2	Feces	50816	50769	49964	49715	47455	47375	45639
26-S2R	22NDF	2	Ruminal fluid	72466	72418	71168	71169	64722	64255	52076
26-S4F	22NDF	4	Feces	53134	53054	52218	50991	47980	47883	46940
26-S4R	22NDF	4	Ruminal fluid	68664	68576	67669	66346	61740	61594	46058
26-S6R	22NDF	6	Ruminal fluid	70227	70131	69011	68268	62563	61976	51048
26-S8	22NDF	8	Ruminal fluid	64814	64681	63589	61207	55718	55440	47341
26-S8F	22NDF	8	Feces	44008	43958	42779	42586	38033	37753	36802
27-S0F	22Hay	0	Feces	53111	53021	52354	49922	47976	44934	44507
27-S10F	22Hay	10	Feces	103706	103603	101560	100649	88160	87877	76923
27-S10R	22Hay	10	Ruminal fluid	51460	51361	50663	47222	44022	43183	39270
27-S2F	22Hay	2	Feces	63820	63717	62726	62379	58731	58316	54264
27-S2R	22Hay	2	Ruminal fluid	145766	145233	142472	129868	114076	113816	87171
27-S4F	22Hay	4	Feces	51830	51766	50868	48757	44716	44482	42893
27-S4R	22Hay	4	Ruminal fluid	93661	93495	92327	88726	84736	84717	56548
27-S6R	22Hay	6	Ruminal fluid	90725	90590	89209	86886	81440	80748	70517
27-S8F	22Hay	8	Feces	62635	62574	61377	60370	53574	53408	48957
27-S8R	22Hay	8	Ruminal fluid	61926	61753	61046	57250	52665	52130	38496
28-S0F	22NDF	0	Feces	75781	75660	73396	70663	64089	63363	59170
28-S10F	22NDF	10	Feces	59853	59792	58532	57703	47264	47194	35844
28-S10R	22NDF	10	Ruminal fluid	42257	42201	41454	40785	38405	37281	36052
28-S1F	22NDF	1	Feces	126350	126207	124690	123629	121309	121095	111706
28-S2F	22NDF	2	Feces	79352	79174	78157	76598	73742	73742	64215
28-S2R	22NDF	2	Ruminal fluid	74401	74074	72601	60981	52653	52447	42236
28-S4F	22NDF	4	Feces	61541	61494	60578	59599	53288	53282	47365
28-S4R	22NDF	4	Ruminal fluid	41142	41079	40199	39339	35756	35534	29067
28-S6R	22NDF	6	Ruminal fluid	88479	88384	86925	86551	79717	78810	65707
28-S8F	22NDF	8	Feces	67912	67825	66875	64242	58453	57995	54470
28-S8R	22NDF	8	Ruminal fluid	41590	41528	40962	39775	37314	34191	32533
29-S0F	22NDF	0	Feces	42657	42565	41853	41290	40023	36179	35846
29-S10F	22NDF	10	Feces	67893	67838	66823	65974	60146	60106	52605
29-S10R	22NDF	10	Ruminal fluid	54898	54827	54087	52404	49236	48446	43302
29-S1F	22NDF	1	Feces	56560	56373	55615	52761	50271	50265	43539
29-S2F	22NDF	2	Feces	56025	55976	55334	55082	53872	53761	50526
29-S2R	22NDF	2	Ruminal fluid	114516	114232	112504	106931	97289	97027	75767
29-S4F	22NDF	4	Feces	56267	56150	55296	52416	48503	48131	46329
29-S4R	22NDF	4	Ruminal fluid	70648	70573	69614	68342	62685	62119	48045
29-S6R	22NDF	6	Ruminal fluid	104820	104566	103273	96316	88785	86269	74071
29-S8F	22NDF	8	Feces	46767	46708	45432	44705	38780	38753	34556
29-S8R	22NDF	8	Ruminal fluid	55799	55638	54857	50867	47317	47131	38891
30-S0F	31NDF	0	Feces	81316	81147	78961	75192	67065	66373	61854
30-S10F	31NDF	10	Feces	63605	63545	62245	61638	54546	54436	46809
30-S10R	31NDF	10	Ruminal fluid	79405	79342	77959	77452	72003	71041	63213
30-S1F	31NDF	1	Feces	72805	72705	71458	69980	65993	61271	59196
30-S2F	31NDF	2	Feces	89536	89417	87859	86200	81927	81884	65388
30-S2R	31NDF	2	Ruminal fluid	81426	81104	79936	73190	67400	67285	52685
30-S4F	31NDF	4	Feces	62724	62655	61831	60700	57998	57452	56905
30-S4R	31NDF	4	Ruminal fluid	62439	62273	61499	57044	54496	52868	49003
30-S6R	31NDF	6	Ruminal fluid	42662	42346	41829	34651	32831	29673	28439
30-S8F	31NDF	8	Feces	55821	55718	54768	52777	48657	47971	46613
30-S8R	31NDF	8	Ruminal fluid	51249	51170	50313	49523	46402	43436	40462
31-S10R	22Hay	10	Ruminal fluid	60180	60085	58487	57055	50562	49482	42171
31-S1F	22Hay	1	Feces	55481	55387	54550	53286	51725	50661	50480
31-S4F	22Hay	4	Feces	52506	52406	51284	47669	41598	41343	38732
31-S4R	22Hay	4	Ruminal fluid	45989	45899	45393	44166	43216	37518	37328
31-S6R	22Hay	6	Ruminal fluid	66743	66617	65764	64691	62908	61532	60403
31-S8F	22Hay	8	Feces	55332	55269	54379	53769	49232	49088	44991
31-S8R	22Hay	8	Ruminal fluid	80544	80388	79277	75634	71301	69665	62918
33-S0F	22NDF	0	Feces	46651	45965	45410	42616	41342	39685	38896
33-S10F	22NDF	10	Feces	62821	62712	61161	59509	48730	48706	39623
33-S10R	22NDF	10	Ruminal fluid	49628	49485	49089	46224	45231	44513	43956
33-S1F	22NDF	1	Feces	91882	91738	90498	89092	85299	85242	74592
33-S2F	22NDF	2	Feces	54686	54623	53594	53019	48634	48531	38932
33-S2R	22NDF	2	Ruminal fluid	100921	100438	98847	90545	83582	82303	70569
33-S4F	22NDF	4	Feces	49368	49292	48187	46454	42856	42791	40044
33-S4R	22NDF	4	Ruminal fluid	62836	62592	61515	56530	52788	52315	49726
33-S6R	22NDF	6	Ruminal fluid	94730	94577	93073	90178	81851	81699	59626
33-S8F	22NDF	8	Feces	106283	106036	104152	102470	91912	91794	75778
33-S8R	22NDF	8	Ruminal fluid	69203	69042	68277	63749	61334	59702	59077
34-10F	31NDF	10	Feces	44556	44514	43593	42919	38180	38006	32699
34-S0F	31NDF	0	Feces	47755	47684	47172	46259	45052	43245	43094
34-S10R	31NDF	10	Ruminal fluid	53305	53243	51979	50668	45019	44679	35968
34-S1F	31NDF	1	Feces	44286	44230	43565	41985	38799	38799	33945
34-S2F	31NDF	2	Feces	64373	64300	63130	62673	55971	55842	44160
34-S2R	31NDF	2	Ruminal fluid	54483	54320	53482	46405	42428	42366	33617
34-S4F	31NDF	4	Feces	57588	57520	56554	55174	50153	50076	47113
34-S4R	31NDF	4	Ruminal fluid	19398	19337	18823	17145	16229	15845	15524
34-S8F	31NDF	8	Feces	40383	40321	39444	36990	31392	31307	28863
34-S8R	31NDF	8	Ruminal fluid	66170	66093	65280	64791	61891	59728	55322
35-S0F	31NDF	0	Feces	32298	32227	32027	30487	29786	16787	16730
35-S10F	31NDF	10	Feces	77377	77273	76015	74444	69037	68953	56915
35-S10R	31NDF	10	Ruminal fluid	97707	97440	95431	88878	77801	77486	55218
35-S1F	31NDF	1	Feces	48071	48023	47329	46785	45200	45196	39981
35-S2F	31NDF	2	Feces	59870	59789	58928	58420	55766	55642	49936
35-S2R	31NDF	2	Ruminal fluid	53812	53717	52834	52186	48541	47823	41363
35-S6R	31NDF	6	Ruminal fluid	69663	69534	68684	65534	60796	60694	42410
35-S8F	31NDF	8	Feces	86707	86547	85089	81648	71222	71216	58847
35-S8R	31NDF	8	Ruminal fluid	76903	76768	75560	74174	68222	67608	55777
36-S0F	22Hay	0	Feces	60378	60308	59598	58867	58271	49441	48893
36-S10F	22Hay	10	Feces	39918	39849	38994	37305	34059	34021	29888
36-S1F	22Hay	1	Feces	57317	57258	56368	55970	53679	53674	42391
36-S2F	22Hay	2	Feces	60906	60792	59778	58305	54920	54903	46854
36-S2R	22Hay	2	Ruminal fluid	70695	70502	69418	64528	59513	59106	52877
36-S4F	22Hay	4	Feces	47786	47722	46684	46214	43222	42426	41739
36-S4R	22Hay	4	Ruminal fluid	123901	123657	121499	118364	106623	105363	71753
36-S8F	22Hay	8	Feces	54933	54868	53400	52511	43411	43400	33702
36-S8R	22Hay	8	Ruminal fluid	63287	63160	62018	58529	55312	51730	50836
37-S0F	22NDF	0	Feces	40045	40003	39361	39368	38531	36414	36293
37-S1F	22NDF	1	Feces	57688	57619	56954	55323	54073	53966	48503
37-S2F	22NDF	2	Feces	76559	76472	75120	74566	68655	68649	54493
37-S2R	22NDF	2	Ruminal fluid	67868	67494	65979	62008	56821	56592	50634
37-S4F	22NDF	4	Feces	67316	67184	65930	65645	62693	62562	58015
37-S6R	22NDF	6	Ruminal fluid	49723	49559	48786	42180	39219	39207	34534
37-S8F	22NDF	8	Feces	107259	107074	105270	102638	92891	92859	78175
37-S8R	22NDF	8	Ruminal fluid	64294	64201	63061	62432	58449	58131	50937
39-S0F	22NDF	0	Feces	67986	67840	65736	65340	60799	60252	57350
39-S1F	22NDF	1	Feces	82282	82162	81342	80342	78640	78451	74126
39-S4F	22NDF	4	Feces	43621	43587	42679	42039	37315	37290	35459
39-S4R	22NDF	4	Ruminal fluid	80237	80167	78799	78439	72202	67264	62828
39-S6R	22NDF	6	Ruminal fluid	21558	21511	20899	20430	18348	16563	15970
39-S8F	22NDF	8	Feces	56988	56691	55566	53828	47964	47898	44693
39-S8R	22NDF	8	Ruminal fluid	82459	82343	80673	80565	76195	76047	61396
40-S0F	22Hay	0	Feces	41848	41683	41321	41082	40421	38910	38778
40-S10R	22Hay	10	Ruminal fluid	51194	51077	50111	47663	44259	44058	37729
40-S1F	22Hay	1	Feces	39063	39011	38468	38117	36482	36476	31743
40-S4F	22Hay	4	Feces	38156	38096	37562	35598	32903	32869	31075
40-S4R	22Hay	4	Ruminal fluid	71640	71514	70253	67465	61184	60618	49259
40-S6R	22Hay	6	Ruminal fluid	79603	79505	78048	76862	71968	69136	65004
40-S8F	22Hay	8	Feces	39764	38213	37414	36992	31438	31434	25505
40-S8R	22Hay	8	Ruminal fluid	119784	119487	117793	111879	104318	103484	79710
41-S10F	22Hay	10	Feces	54723	54669	52961	52239	42261	42132	37273
41-S10R	22Hay	10	Ruminal fluid	79442	79360	78120	77539	71983	71184	50231
41-S1F	22Hay	1	Feces	46387	46266	45729	43826	41793	41748	38437
41-S2F	22Hay	2	Feces	48145	48109	47421	46951	44308	44308	36376
41-S2R	22Hay	2	Ruminal fluid	106718	106267	104728	101996	97943	96996	83395
41-S4F	22Hay	4	Feces	45804	45758	44723	44117	38638	38583	34702
41-S4R	22Hay	4	Ruminal fluid	103735	103538	102113	96452	87823	87590	64975
41-S6R	22Hay	6	Ruminal fluid	40878	40787	39945	37871	33600	33543	23820
41-S8F	22Hay	8	Feces	62624	62557	61293	59468	51461	51448	42193
41-S8R	22Hay	8	Ruminal fluid	48954	48779	48095	41900	37508	37478	28351
22NDF = Calves fed with starter concentrate with 220g NDF/kg; 22Hay = calves fed with starter concentrate with 220g NDF/kg and grass hay; 31NDF = calves fed with starter concentrate containing 310g NDF/kg.
