# Supplementary material for: Ruminal and Fecal Bacteriome of Dairy Calves Fed Different Levels and Sources of NDF
Source: Animals (Basel). 2021 Sep 16;11(9):2705. doi: 10.3390/ani11092705 (PMC8464983; doi:10.3390/ani11092705)
Supplement: Supplementary file 1 [file animals-11-02705-s001.zip › Supplementary Table S3.xlsx]

## Sheet: Planilha1
Supplementary Table S3. Taxon identification and counting of ruminal fluid samples collected of calves fed different solid diet levels and sources of NDF
Taxons						Treatments
						22Hay																									22NDF
						Weeks (Age)
						2			4						6					8						10					2					4						6							8
Kingdom	Phylum	Class	Order	Family	Genus	27-S02R	36-S02R	41-S02R	22-S04R	27-S04R	31-S04R	36-S04R	40-S04R	41-S04R	22-S06R	27-S06R	31-S06R	40-S06R	41-S06R	22-S08R	27-S08R	31-S08R	36-S08R	40-S08R	41-S08R	22-S10R	27-S10R	31-S10R	40-S10R	41-S10R	26-S02R	28-S02R	29-S02R	33-S02R	37-S02R	24-S04R	26-S04R	28-S04R	29-S04R	33-S04R	39-S04R	24-S06R	26-S06R	28-S06R	29-S06R	33-S06R	37-S06R	39-S06R	26-S08
Bacteria	Bacteroidota	Bacteroidia	Cytophagales	Spirosomaceae	Spirosoma	0	0	0	0	0	0	0	0	0	0	0	0	0	0	0	0	0	0	0	0	0	0	0	0	0	0	0	0	0	0	0	0	0	0	0	0	0	0	0	0	0	0	0	0
Bacteria	Bacteroidota	Bacteroidia	Bacteroidales	Marinifilaceae	Sanguibacteroides	0	0	0	0	0	0	0	0	0	0	7	0	0	0	0	0	0	0	0	0	0	0	0	0	0	0	0	0	0	0	0	0	0	0	0	0	0	0	0	0	0	0	0	0
Bacteria	Bacteroidota	Bacteroidia	Bacteroidales	Marinifilaceae	Butyricimonas	2533	383	0	11	0	112	11	230	16	139	122	0	97	0	57	0	0	0	0	0	0	20	8	31	0	0	1022	0	612	602	0	0	0	0	30	12	0	0	0	0	48	0	6	0
Bacteria	Bacteroidota	Bacteroidia	Bacteroidales	Marinifilaceae	Odoribacter	335	10	0	0	0	0	0	0	0	4	0	0	12	0	0	0	0	0	0	0	0	0	0	0	0	6	172	0	0	0	0	0	0	0	0	0	0	0	0	0	0	0	0	0
Bacteria	Bacteroidota	Bacteroidia	Bacteroidales	Barnesiellaceae	Barnesiella	0	0	0	0	0	0	0	0	0	16	0	0	0	0	121	0	0	0	0	0	0	0	0	0	0	0	0	0	0	0	0	0	0	0	0	0	0	0	0	0	0	0	0	0
Bacteria	Bacteroidota	Bacteroidia	Bacteroidales	Muribaculaceae	#N/A	10324	4054	59	178	20	120	8747	6653	82	891	2259	28	1060	49	1790	338	954	2220	380	0	167	686	7817	1094	515	185	5961	14638	7647	0	9	77	60	445	1380	159	486	137	1253	2324	1976	93	513	2218
Bacteria	Bacteroidota	Bacteroidia	Bacteroidales	Barnesiellaceae	Coprobacter	0	0	0	0	0	0	0	0	0	0	0	0	0	0	0	0	0	0	0	0	0	0	0	0	0	0	0	0	0	153	0	0	0	0	0	0	0	0	0	0	0	0	0	0
Bacteria	Bacteroidota	Bacteroidia	Bacteroidales	Bacteroidales RF16 group	#N/A	0	0	0	0	0	0	0	0	0	0	0	0	0	0	0	0	0	0	0	0	0	0	0	0	0	0	0	0	0	77	0	0	0	0	0	0	0	0	0	0	0	0	0	0
Bacteria	Bacteroidota	Bacteroidia	Bacteroidales	Bacteroidaceae	Bacteroides	1594	101	181	0	0	278	132	130	68	37	107	22	263	0	64	0	9	678	7	0	9	70	18	49	15	123	832	248	303	391	0	10	0	7	324	47	30	62	12	30	130	28	15	21
Bacteria	Bacteroidota	Bacteroidia	Bacteroidales	Prevotellaceae	Prevotellaceae UCG-003	31	0	0	0	0	0	0	47	0	17	0	0	0	0	33	0	0	0	0	0	0	0	0	0	0	0	0	0	0	0	0	0	0	0	0	0	0	0	0	0	0	0	0	0
Bacteria	Bacteroidota	Bacteroidia	Bacteroidales	Prevotellaceae	Alloprevotella	19101	1039	216	7	0	10	23	566	54	538	105	0	12	6	62	0	0	23	18	0	0	298	0	148	0	253	8617	895	358	0	4	0	213	71	166	37	0	0	0	152	109	729	0	32
Bacteria	Bacteroidota	Bacteroidia	Bacteroidales	Prevotellaceae	Prevotellaceae NK3B31 group	48	0	37	0	0	0	2	0	26	0	0	0	0	6	906	0	0	0	0	0	407	0	0	0	0	0	25	0	0	0	0	0	0	7	0	0	0	0	0	0	0	0	0	0
Bacteria	Bacteroidota	Bacteroidia	Bacteroidales	Prevotellaceae	Prevotellaceae YAB2003 group	0	0	0	139	0	0	0	0	0	0	0	0	0	0	0	0	0	0	0	0	13	0	0	0	0	0	0	0	105	0	0	0	0	0	46	0	0	0	0	0	11	0	0	0
Bacteria	Bacteroidota	Bacteroidia	Bacteroidales	Prevotellaceae	Prevotella	2027	1243	278	14655	21367	512	511	9412	18242	23002	20346	5932	6561	2866	15648	23274	6515	14947	23627	5692	11486	5360	2626	22796	20627	13177	956	4928	3601	2640	9177	20317	5537	6872	995	19912	6435	24233	14124	8047	12030	2931	922	8116
Bacteria	Bacteroidota	Bacteroidia	Bacteroidales	Prevotellaceae	#N/A	4512	1102	84	4321	2638	449	5399	8819	5696	295	6821	54	6436	3855	2234	5382	2950	1178	2587	2046	270	1334	831	142	2955	2496	2038	1855	984	558	661	3603	1796	2320	2769	1756	375	4062	3679	4866	1945	1172	499	5171
Bacteria	Bacteroidota	Bacteroidia	Bacteroidales	Prevotellaceae	Prevotellaceae UCG-001	0	14	0	0	0	0	0	0	0	40	0	0	0	0	0	0	0	0	0	0	0	0	13	0	193	0	0	286	0	0	0	0	0	0	0	0	0	0	0	0	0	0	0	10
Bacteria	Bacteroidota	Bacteroidia	Bacteroidales	Prevotellaceae	Prevotellaceae UCG-004	0	497	0	59	0	92	22	129	39	164	648	0	0	12	454	71	0	0	0	0	25	367	0	113	17	0	0	0	48	0	0	0	12	8	78	761	0	26	0	78	411	0	51	61
Bacteria	Bacteroidota	Bacteroidia	Bacteroidales	Porphyromonadaceae	Porphyromonas	0	0	68	0	0	0	19	0	27	0	0	0	11	0	0	0	0	0	0	0	0	0	0	0	0	0	0	0	88	218	0	0	0	0	63	13	0	0	0	0	26	0	0	0
Bacteria	Bacteroidota	Bacteroidia	Bacteroidales	Tannerellaceae	#N/A	252	78	9	0	0	0	0	0	0	19	0	0	0	0	0	0	0	0	0	0	0	0	0	0	0	0	127	0	45	0	0	0	0	0	0	0	0	0	0	0	90	0	0	0
Bacteria	Bacteroidota	Bacteroidia	Bacteroidales	Tannerellaceae	Parabacteroides	439	102	0	0	0	0	0	9	0	111	0	0	0	0	68	0	0	0	0	0	0	0	0	14	0	0	206	0	245	123	0	0	0	0	0	0	9	0	0	0	139	0	0	0
Bacteria	Bacteroidota	Bacteroidia	Flavobacteriales	Weeksellaceae	Empedobacter	0	0	0	0	0	0	0	0	0	0	0	0	0	0	0	0	0	0	0	0	0	0	0	19	0	0	0	7	0	0	0	0	0	0	0	0	0	0	0	0	0	0	0	0
Bacteria	Bacteroidota	Bacteroidia	Flavobacteriales	Weeksellaceae	Cloacibacterium	0	0	0	0	0	0	0	0	0	0	0	0	0	0	0	0	0	0	0	0	0	0	0	0	0	0	0	0	0	0	0	0	0	0	0	0	0	0	0	0	0	0	0	0
Bacteria	Bacteroidota	Bacteroidia	Flavobacteriales	Weeksellaceae	#N/A	0	0	0	0	0	0	0	0	0	0	0	0	0	0	0	0	0	0	0	0	0	0	0	0	0	0	0	5	0	0	0	0	0	0	0	0	0	0	0	0	0	0	0	0
Bacteria	Bacteroidota	Bacteroidia	Flavobacteriales	Weeksellaceae	Bergeyella	708	0	11	0	0	0	13	0	0	0	0	0	0	0	0	0	0	0	0	0	0	0	0	0	0	16	465	10	33	85	0	0	0	0	3	0	0	0	0	0	0	0	0	0
Bacteria	Bacteroidota	Bacteroidia	Flavobacteriales	Weeksellaceae	Chryseobacterium	0	0	39	0	0	0	0	0	0	0	0	0	0	0	0	60	40	0	0	0	0	0	44	8	0	0	0	0	0	0	0	0	0	0	0	0	0	0	0	0	0	0	0	0
Bacteria	Bacteroidota	Bacteroidia	Flavobacteriales	Weeksellaceae	Moheibacter	0	0	0	0	0	0	0	0	0	0	0	0	0	0	0	0	0	0	0	0	0	0	3	0	0	0	0	0	0	0	0	0	0	0	0	0	0	0	0	0	0	0	0	0
Bacteria	Bacteroidota	Bacteroidia	Flavobacteriales	Flavobacteriaceae	Capnocytophaga	30	0	4	0	0	0	0	0	0	0	0	0	5	0	0	0	0	0	0	0	0	0	0	0	0	0	33	71	50	21	0	0	0	0	0	0	0	0	0	0	0	0	0	0
Bacteria	Bacteroidota	Bacteroidia	Flavobacteriales	Flavobacteriaceae	Flavobacterium	0	0	0	0	0	0	0	0	0	0	0	0	2	0	0	0	0	0	0	0	0	0	29	0	0	20	0	0	0	0	0	0	0	0	0	0	0	0	0	0	0	0	0	0
Bacteria	Bacteroidota	Bacteroidia	Flavobacteriales	Flavobacteriaceae	Myroides	0	0	0	0	0	0	0	0	0	0	0	0	0	0	0	0	0	0	0	0	0	0	0	0	0	0	0	0	0	0	0	0	0	0	0	0	0	0	0	0	0	0	0	0
Bacteria	Bacteroidota	Bacteroidia	Sphingobacteriales	Sphingobacteriaceae	Nubsella	0	0	0	0	0	0	0	0	0	0	0	0	0	0	0	0	0	0	0	0	0	0	8	0	0	0	0	0	0	0	0	0	0	0	0	0	0	0	0	0	0	0	0	0
Bacteria	Bacteroidota	Bacteroidia	Sphingobacteriales	Sphingobacteriaceae	Sphingobacterium	0	0	0	0	0	38	0	0	0	0	0	0	0	0	0	0	0	0	0	0	0	0	230	42	0	0	0	0	0	0	0	0	0	0	0	0	0	0	0	0	0	0	0	0
Bacteria	Bacteroidota	Bacteroidia	Sphingobacteriales	Sphingobacteriaceae	#N/A	0	0	0	0	0	0	0	0	0	0	0	7	0	0	0	0	0	0	0	0	0	0	15	0	0	0	0	0	0	0	0	0	0	0	0	0	0	0	0	0	0	0	0	0
Bacteria	Bacteroidota	Bacteroidia	Bacteroidales	Rikenellaceae	Rikenellaceae RC9 gut group	92	500	6	254	11	309	64	212	385	29	2314	0	2399	7	726	525	0	586	88	0	72	131	28	152	81	524	0	27	644	0	0	29	198	130	1715	1378	27	92	136	290	276	0	128	393
Bacteria	Bacteroidota	Bacteroidia	Bacteroidales	Rikenellaceae	Alistipes	388	83	7	0	0	0	0	34	0	28	15	0	45	0	122	0	0	0	0	0	0	0	0	10	0	0	242	0	184	75	0	0	0	0	32	0	0	0	0	0	17	0	0	0
Bacteria	Firmicutes	Negativicutes	Veillonellales-Selenomonadales	Veillonellaceae	Anaeroglobus	2	0	0	0	0	0	0	0	0	0	0	0	0	0	0	0	0	0	0	0	0	0	0	0	0	0	0	0	0	0	0	0	0	0	0	0	0	0	0	0	0	0	0	0
Bacteria	Spirochaetota	Spirochaetia	Spirochaetales	Spirochaetaceae	Treponema	554	23148	347	191	0	47	20	738	869	55	723	0	8091	0	338	472	578	121	0	0	532	5249	135	203	52	229	344	139	321	24	0	297	217	517	213	83	0	38	6	507	22679	53	233	249
Bacteria	Nitrospirota	Nitrospiria	Nitrospirales	Nitrospiraceae	Nitrospira	0	0	0	0	0	0	0	0	0	0	0	35	0	0	0	0	0	0	0	0	0	0	0	0	0	0	0	0	0	0	0	0	0	0	0	0	0	0	0	0	0	0	0	0
Bacteria	Campilobacterota	Campylobacteria	Campylobacterales	Campylobacteraceae	Campylobacter	732	0	31	124	93	9	101	7	461	185	41	0	117	52	81	16	72	0	81	40	0	0	7	21	74	415	339	4	287	261	47	152	58	664	142	0	26	167	164	449	46	153	0	28
Bacteria	Patescibacteria	Saccharimonadia	Saccharimonadales	Saccharimonadaceae	Candidatus Saccharimonas	0	0	0	0	0	0	0	0	0	0	0	13	0	0	0	0	98	0	0	0	17	14	10	0	0	0	0	0	0	0	0	0	0	0	0	0	36	0	0	0	0	0	0	0
Bacteria	Fibrobacterota	Fibrobacteria	Fibrobacterales	Fibrobacteraceae	Fibrobacter	671	0	0	29	0	0	5	0	0	0	0	0	330	0	692	0	0	110	33	0	20	8	10	120	0	0	168	0	32	69	7	26	18	0	272	0	8	60	8	0	129	0	18	20
Bacteria	Verrucomicrobiota	Chlamydiae	Chlamydiales	Chlamydiaceae	Chlamydia	0	0	0	0	0	0	0	0	0	0	0	0	0	0	0	0	0	0	0	0	0	0	0	0	0	0	0	0	0	0	0	0	0	0	0	0	0	0	0	0	0	0	0	0
Bacteria	Planctomycetota	Planctomycetes	Pirellulales	Pirellulaceae	p-1088-a5 gut group	0	0	0	0	0	0	0	0	0	0	0	0	0	0	0	0	0	0	0	0	0	0	0	0	35	0	0	0	0	0	0	0	0	0	0	0	0	0	0	0	0	0	0	0
Bacteria	Verrucomicrobiota	Verrucomicrobiae	Chthoniobacterales	Chthoniobacteraceae	Chthoniobacter	0	0	0	0	0	0	0	0	0	0	0	0	0	0	0	0	0	0	0	0	0	0	0	0	0	0	0	0	0	0	0	0	0	0	0	0	0	0	0	0	0	0	0	0
Bacteria	Verrucomicrobiota	Verrucomicrobiae	Verrucomicrobiales	Verrucomicrobiaceae	Verrucomicrobium	0	0	0	0	0	0	0	0	0	0	0	0	0	0	0	0	0	0	0	0	0	0	6	0	0	0	0	0	0	0	0	0	0	0	0	0	0	0	0	0	0	0	0	0
Bacteria	Verrucomicrobiota	Verrucomicrobiae	Verrucomicrobiales	Akkermansiaceae	Akkermansia	0	111	25373	0	0	0	0	0	0	0	0	0	0	0	0	0	0	0	0	0	0	0	0	0	0	0	0	0	0	13853	0	0	0	0	0	0	0	0	0	0	0	0	0	0
Bacteria	Verrucomicrobiota	Verrucomicrobiae	Opitutales	Puniceicoccaceae	#N/A	11	0	0	0	0	0	0	0	0	0	0	0	0	0	0	0	0	0	0	0	0	0	0	0	0	0	0	0	0	0	0	0	0	0	0	0	0	0	0	0	0	0	0	0
Bacteria	Elusimicrobiota	Elusimicrobia	Elusimicrobiales	Elusimicrobiaceae	Elusimicrobium	163	83	42	0	0	0	0	0	0	126	33	0	0	0	49	0	0	0	0	0	0	0	0	0	0	0	95	23	311	540	0	0	0	0	0	0	0	0	0	17	98	0	0	0
Bacteria	Acidobacteriota	Blastocatellia	Blastocatellales	Blastocatellaceae	#N/A	0	0	0	0	0	0	0	0	0	0	0	0	0	0	0	0	0	0	0	0	0	0	0	0	0	0	0	0	0	0	0	0	0	0	0	0	0	0	0	0	0	0	0	0
Bacteria	Proteobacteria	Alphaproteobacteria	Acetobacterales	Acetobacteraceae	Roseomonas	0	0	0	0	0	0	0	0	0	0	0	0	0	0	0	0	0	0	0	0	0	0	0	0	0	0	0	0	0	0	0	0	0	0	0	0	0	0	0	0	0	0	0	0
Bacteria	Proteobacteria	Alphaproteobacteria	Rhizobiales	Devosiaceae	Devosia	0	0	0	0	0	0	0	0	0	0	0	0	0	0	0	0	0	0	0	0	0	0	41	0	0	0	0	0	0	0	0	0	0	0	0	0	0	0	0	0	0	0	0	0
Bacteria	Proteobacteria	Alphaproteobacteria	Sphingomonadales	Sphingomonadaceae	Novosphingobium	0	0	0	0	0	0	0	0	0	0	0	0	0	0	0	0	0	0	0	0	0	0	0	0	0	0	0	0	0	0	0	0	0	0	0	9	0	0	0	0	0	0	0	0
Bacteria	Proteobacteria	Alphaproteobacteria	Sphingomonadales	Sphingomonadaceae	Sphingobium	0	0	0	0	0	31	0	0	0	0	0	0	10	0	0	0	0	0	0	0	0	0	0	0	0	0	0	0	0	0	0	0	0	0	0	0	0	0	0	0	0	0	0	0
Bacteria	Proteobacteria	Alphaproteobacteria	Sphingomonadales	Sphingomonadaceae	#N/A	0	0	0	0	0	0	0	0	0	0	0	0	0	0	0	0	0	13	0	0	0	0	0	0	0	0	0	0	0	0	0	0	0	0	0	0	0	0	0	0	0	0	0	0
Bacteria	Proteobacteria	Alphaproteobacteria	Sphingomonadales	Sphingomonadaceae	Sphingomonas	0	0	0	0	0	0	0	0	0	0	0	0	19	0	0	0	0	0	0	0	0	0	255	32	0	0	0	0	0	0	0	0	0	0	0	0	0	0	0	0	0	0	0	0
Bacteria	Proteobacteria	Alphaproteobacteria	Rhodobacterales	Rhodobacteraceae	Paracoccus	0	0	0	0	0	0	0	0	0	0	0	0	0	0	0	0	0	0	0	0	0	0	24	0	0	0	0	0	0	0	0	0	0	0	0	0	0	0	0	0	0	0	0	0
Bacteria	Proteobacteria	Alphaproteobacteria	Rhizobiales	Stappiaceae	Agaricicola	0	0	0	0	0	0	0	0	0	0	0	0	0	0	0	0	0	0	0	0	0	0	10	0	0	0	0	0	0	0	0	0	0	0	0	0	0	0	0	0	0	0	0	0
Bacteria	Proteobacteria	Alphaproteobacteria	Rhizobiales	Rhizobiaceae	#N/A	0	0	0	0	0	0	0	0	0	0	0	0	0	0	0	0	0	0	0	0	0	0	24	0	0	0	0	0	0	0	0	0	0	0	0	0	0	0	0	0	0	0	0	0
Bacteria	Proteobacteria	Alphaproteobacteria	Rhizobiales	Rhizobiaceae	Aureimonas	0	0	0	0	0	0	0	0	0	0	0	0	0	0	0	0	0	0	0	0	0	0	26	0	0	0	0	0	0	0	0	0	0	0	0	0	0	0	0	0	0	0	0	0
Bacteria	Proteobacteria	Alphaproteobacteria	Rhizobiales	Rhizobiaceae	Allorhizobium-Neorhizobium-Pararhizobium-Rhizobium	0	0	0	0	0	0	0	0	0	0	0	0	0	0	0	0	0	10	0	0	0	0	76	0	0	0	0	0	0	0	0	0	0	0	0	0	0	0	0	0	0	0	0	0
Bacteria	Proteobacteria	Alphaproteobacteria	Rhizobiales	Rhizobiaceae	Aminobacter	0	0	0	0	0	0	0	0	0	0	0	0	0	0	0	0	0	0	0	0	0	0	0	0	0	0	0	0	0	0	0	0	0	0	0	0	0	0	0	0	0	0	0	0
Bacteria	Proteobacteria	Alphaproteobacteria	Rhizobiales	Beijerinckiaceae	Methylobacterium-Methylorubrum	0	0	0	0	0	0	0	0	0	0	0	14	0	0	0	0	0	0	0	0	0	0	32	0	0	0	0	0	0	0	0	0	0	0	0	0	0	0	0	0	0	0	0	0
Bacteria	Proteobacteria	Alphaproteobacteria	Caulobacterales	Caulobacteraceae	Brevundimonas	0	0	0	0	0	0	0	0	0	0	0	0	0	0	0	0	0	0	0	0	0	0	97	16	0	0	0	0	0	0	0	0	0	0	0	0	0	0	0	0	0	0	0	0
Bacteria	Fusobacteriota	Fusobacteriia	Fusobacteriales	Leptotrichiaceae	Leptotrichia	0	0	0	0	0	0	11	0	12	0	0	0	3	0	0	0	0	0	0	0	0	0	0	0	0	0	0	24	0	0	0	0	0	0	0	0	0	0	0	0	0	0	0	0
Bacteria	Fusobacteriota	Fusobacteriia	Fusobacteriales	Leptotrichiaceae	Caviibacter	0	0	0	0	0	0	0	0	11	0	0	0	0	0	0	0	0	0	0	0	0	0	0	0	0	0	0	0	0	0	0	4	0	0	0	0	0	16	0	0	0	0	0	0
Bacteria	Fusobacteriota	Fusobacteriia	Fusobacteriales	Fusobacteriaceae	Fusobacterium	15	0	84	0	6	5	43	0	24	0	0	21	0	0	0	0	0	0	0	0	0	0	0	0	0	0	0	0	0	0	0	0	0	7	0	0	0	0	0	24	0	0	0	0
Bacteria	Proteobacteria	Gammaproteobacteria	Xanthomonadales	Xanthomonadaceae	Luteimonas	0	0	0	0	0	0	0	0	0	0	0	0	0	0	0	0	0	0	0	0	0	0	80	0	0	0	0	0	0	18	0	0	0	0	0	0	0	0	0	0	0	0	0	0
Bacteria	Proteobacteria	Gammaproteobacteria	Xanthomonadales	Xanthomonadaceae	#N/A	0	0	0	0	0	0	0	0	0	0	0	0	0	0	0	0	0	0	0	0	0	0	0	0	0	0	0	0	0	0	0	0	0	0	0	0	0	0	0	0	0	0	0	0
Bacteria	Proteobacteria	Gammaproteobacteria	Xanthomonadales	Xanthomonadaceae	Pseudoxanthomonas	0	0	0	0	0	0	0	0	0	0	0	0	0	0	0	0	0	0	0	0	0	0	15	0	0	0	0	0	0	0	0	0	0	0	0	0	0	0	0	0	0	0	0	0
Bacteria	Proteobacteria	Gammaproteobacteria	Xanthomonadales	Xanthomonadaceae	Xanthomonas	0	0	0	0	0	0	0	0	0	0	0	0	0	0	0	0	0	0	0	0	0	0	0	0	0	0	0	0	0	0	0	0	0	0	0	0	0	0	0	0	0	0	0	0
Bacteria	Proteobacteria	Gammaproteobacteria	Xanthomonadales	Xanthomonadaceae	Stenotrophomonas	0	0	0	0	0	0	0	0	0	0	0	0	6	0	0	2	0	0	0	0	0	0	196	46	15	0	0	0	0	0	0	0	0	0	75	0	0	0	0	0	0	0	0	0
Bacteria	Proteobacteria	Gammaproteobacteria	Diplorickettsiales	Diplorickettsiaceae	#N/A	0	0	0	0	0	0	0	0	0	0	0	0	4	0	0	0	0	0	0	0	0	0	0	0	0	0	0	0	0	0	0	0	0	0	0	0	0	0	0	0	0	0	0	0
Bacteria	Proteobacteria	Gammaproteobacteria	Aeromonadales	Succinivibrionaceae	Ruminobacter	0	0	0	0	0	0	0	0	0	0	0	0	0	0	0	0	0	0	0	0	0	0	0	0	0	0	0	0	0	11	0	0	0	0	0	0	0	0	0	0	0	0	0	0
Bacteria	Proteobacteria	Gammaproteobacteria	Aeromonadales	Succinivibrionaceae	Succinivibrionaceae UCG-001	0	0	0	108	4085	4969	0	52	526	118	291	0	18	567	67	42	6304	13	514	691	17	20	0	0	39	345	0	69	207	77	1033	1226	1692	496	49	425	315	791	575	210	0	167	0	208
Bacteria	Proteobacteria	Gammaproteobacteria	Enterobacterales	Enterobacteriaceae	Escherichia/Shigella	0	0	0	0	0	17	0	0	5	0	0	23	0	0	0	0	0	21	0	0	0	0	0	0	0	0	0	0	23	0	0	0	0	0	0	10	0	0	0	0	0	0	0	0
Bacteria	Proteobacteria	Gammaproteobacteria	Enterobacterales	Erwiniaceae	Pantoea	0	0	0	0	0	0	0	0	0	0	0	19	0	0	0	0	0	0	0	0	0	0	196	183	16	0	0	0	0	0	0	0	0	0	0	0	0	0	0	0	0	0	0	0
Bacteria	Proteobacteria	Gammaproteobacteria	Enterobacterales	Enterobacteriaceae	Klebsiella	0	0	0	0	0	0	0	0	0	0	0	0	0	0	0	0	0	0	0	0	0	0	0	0	0	0	0	0	0	0	0	0	0	0	0	0	0	0	0	0	0	0	0	0
Bacteria	Proteobacteria	Gammaproteobacteria	Enterobacterales	Enterobacteriaceae	Kosakonia	0	0	0	0	0	0	0	0	0	0	0	0	0	0	0	0	0	0	0	0	0	0	57	0	0	0	0	0	0	0	0	0	0	0	0	0	0	0	0	0	0	0	0	0
Bacteria	Proteobacteria	Gammaproteobacteria	Enterobacterales	Enterobacteriaceae	#N/A	0	0	0	0	0	50	0	0	0	0	0	2	0	0	0	0	0	0	0	0	0	0	190	140	0	0	0	0	0	0	0	0	0	0	9	9	0	0	0	0	0	0	0	0
Bacteria	Proteobacteria	Gammaproteobacteria	Enterobacterales	Enterobacteriaceae	Enterobacter	0	0	0	0	0	0	0	0	0	0	0	10	0	0	0	0	0	0	0	0	0	0	0	0	0	0	0	0	0	0	0	0	0	0	0	0	0	0	0	0	0	0	0	0
Bacteria	Proteobacteria	Gammaproteobacteria	Enterobacterales	Enterobacteriaceae	Lelliottia	0	0	0	0	0	0	0	0	0	0	0	0	0	0	0	0	0	0	0	0	0	0	10	0	0	0	0	0	0	0	0	0	0	0	0	0	0	0	0	0	0	0	0	0
Bacteria	Proteobacteria	Gammaproteobacteria	Pseudomonadales	Moraxellaceae	Enhydrobacter	0	0	8	0	0	0	0	0	0	0	0	0	0	0	0	0	0	0	0	0	0	0	0	0	0	0	0	0	0	0	0	0	0	0	0	0	0	0	0	0	0	0	0	0
Bacteria	Proteobacteria	Gammaproteobacteria	Pseudomonadales	Moraxellaceae	Psychrobacter	0	0	25	0	0	0	0	0	15	0	0	0	0	0	0	0	0	0	0	0	0	0	0	0	0	14	0	0	25	0	0	0	0	0	0	0	0	0	0	0	0	0	0	0
Bacteria	Proteobacteria	Gammaproteobacteria	Pseudomonadales	Moraxellaceae	Moraxella	0	0	0	0	0	0	5	14	0	0	0	0	11	0	0	0	0	0	0	0	0	0	0	0	0	0	0	0	0	59	0	0	0	0	0	0	0	0	0	0	0	0	0	0
Bacteria	Proteobacteria	Gammaproteobacteria	Pseudomonadales	Moraxellaceae	Acinetobacter	0	0	5	0	0	23	0	0	12	0	7	304	4	0	0	27	10	0	0	0	0	0	74	220	12	10	0	13	0	0	0	0	0	0	0	0	0	0	0	0	0	0	0	0
Bacteria	Proteobacteria	Gammaproteobacteria	Pseudomonadales	Moraxellaceae	#N/A	0	0	0	0	0	0	0	0	0	0	0	0	0	0	0	0	0	0	0	0	0	0	0	0	0	0	0	0	0	0	0	0	0	0	0	0	0	0	0	0	0	8	0	0
Bacteria	Proteobacteria	Gammaproteobacteria	Pseudomonadales	Pseudomonadaceae	Pseudomonas	0	0	0	0	0	0	0	0	0	0	0	0	13	0	0	0	0	0	0	0	0	0	0	23	0	0	0	0	0	0	0	0	0	0	0	0	0	0	0	0	0	0	0	0
Bacteria	Proteobacteria	Gammaproteobacteria	Burkholderiales	Alcaligenaceae	Pelistega	0	0	60	0	0	0	0	48	27	0	0	0	0	0	0	0	0	0	0	0	0	0	0	0	0	11	0	57	0	542	0	0	0	32	16	0	0	0	0	0	0	129	0	0
Bacteria	Proteobacteria	Gammaproteobacteria	Burkholderiales	Alcaligenaceae	Verticiella	0	0	0	0	0	0	0	0	0	0	0	0	0	0	0	0	0	0	0	0	0	0	0	0	0	0	0	0	0	0	0	0	0	0	0	0	0	0	0	0	0	0	0	0
Bacteria	Proteobacteria	Gammaproteobacteria	Burkholderiales	Alcaligenaceae	Bordetella	0	0	0	0	0	0	0	0	0	0	0	0	0	0	0	0	0	0	0	0	0	0	0	0	0	0	0	0	0	0	0	0	0	0	21	0	0	0	0	0	0	0	0	0
Bacteria	Proteobacteria	Gammaproteobacteria	Burkholderiales	Oxalobacteraceae	Massilia	0	0	0	0	0	0	0	0	0	0	0	0	0	0	0	0	0	0	0	0	0	0	0	0	0	0	0	0	0	0	0	0	0	0	0	0	0	0	0	0	0	0	0	0
Bacteria	Proteobacteria	Gammaproteobacteria	Burkholderiales	Rhodocyclaceae	#N/A	0	0	0	0	0	0	0	0	0	0	0	0	0	0	0	0	0	0	0	0	0	0	0	0	0	0	0	0	0	191	0	0	0	0	0	0	0	0	0	0	0	0	0	0
Bacteria	Proteobacteria	Gammaproteobacteria	Burkholderiales	Rhodocyclaceae	C39	0	0	0	0	0	0	0	0	0	0	0	0	0	0	0	0	0	0	0	0	0	0	0	0	0	0	0	0	0	0	0	0	0	0	0	0	0	0	0	0	0	0	0	0
Bacteria	Proteobacteria	Gammaproteobacteria	Burkholderiales	Comamonadaceae	#N/A	0	0	0	0	0	0	0	0	0	0	0	0	0	0	0	0	0	2	0	0	0	0	74	0	0	19	0	0	0	18	0	0	0	0	0	8	0	0	0	0	0	0	0	7
Bacteria	Proteobacteria	Gammaproteobacteria	Burkholderiales	Comamonadaceae	Acidovorax	0	0	0	0	0	0	0	0	0	0	0	0	0	0	0	0	0	0	0	0	0	0	0	0	0	0	0	0	0	0	0	0	0	0	0	0	0	0	0	0	0	0	0	0
Bacteria	Proteobacteria	Gammaproteobacteria	Burkholderiales	Comamonadaceae	Ottowia	0	0	0	0	0	0	0	0	0	0	0	0	7	0	0	0	0	0	0	0	0	0	0	0	0	0	0	0	0	0	0	0	0	0	0	33	0	0	0	0	0	0	0	0
Bacteria	Proteobacteria	Gammaproteobacteria	Burkholderiales	Comamonadaceae	Comamonas	640	0	0	0	0	0	0	0	0	0	0	0	0	0	0	0	0	0	0	0	0	0	0	0	0	0	261	204	0	0	0	0	0	0	0	0	0	0	0	0	0	0	0	0
Bacteria	Proteobacteria	Gammaproteobacteria	Burkholderiales	Neisseriaceae	Alysiella	0	0	0	0	0	0	0	0	116	0	0	0	0	0	0	0	0	0	0	0	0	0	0	0	0	0	0	0	0	0	0	0	0	0	0	0	0	0	0	0	0	40	0	0
Bacteria	Proteobacteria	Gammaproteobacteria	Burkholderiales	Neisseriaceae	Kingella	0	0	41	0	0	0	0	0	7	0	0	0	0	0	0	0	0	0	0	0	0	0	0	0	0	0	0	0	0	0	0	0	0	0	0	0	0	0	0	0	0	0	0	0
Bacteria	Proteobacteria	Gammaproteobacteria	Burkholderiales	Neisseriaceae	Conchiformibius	0	0	0	0	0	0	0	0	0	0	0	0	0	0	0	0	0	0	0	0	0	0	0	0	0	0	0	0	0	0	0	0	0	0	0	0	0	0	0	0	0	0	0	0
Bacteria	Proteobacteria	Gammaproteobacteria	Burkholderiales	Neisseriaceae	Neisseria	0	0	0	28	0	0	0	0	0	0	0	0	0	0	0	0	0	0	0	0	0	0	0	0	0	97	0	0	0	0	0	0	0	0	0	37	0	23	0	0	0	0	0	10
Bacteria	Proteobacteria	Gammaproteobacteria	Burkholderiales	Neisseriaceae	#N/A	361	40	1383	43	0	0	7	211	621	18	341	23	155	26	0	12	63	33	0	0	7	0	0	0	3	607	205	661	22	92	5	73	67	249	19	239	30	56	90	466	0	174	12	33
Bacteria	Proteobacteria	Gammaproteobacteria	Pasteurellales	Pasteurellaceae	#N/A	0	43	28	26	0	36	0	0	106	11	9	0	15	0	0	0	44	83	0	0	16	0	0	0	28	20	0	8	0	177	0	32	0	0	6	2	0	82	0	0	0	20	0	19
Bacteria	Proteobacteria	Gammaproteobacteria	Pasteurellales	Pasteurellaceae	Mannheimia	0	0	0	0	0	0	0	0	0	0	0	15	16	0	0	0	3	0	0	0	0	0	0	0	2	22	0	0	0	0	0	0	0	0	0	43	0	19	0	0	10	0	0	0
Bacteria	Proteobacteria	Gammaproteobacteria	Pasteurellales	Pasteurellaceae	Pasteurella	0	0	0	0	0	0	0	0	0	0	0	0	0	0	0	0	0	0	0	0	0	0	0	0	0	0	0	0	0	0	0	0	0	0	0	0	0	0	0	0	0	0	0	0
Bacteria	Proteobacteria	Gammaproteobacteria	Pasteurellales	Pasteurellaceae	Gallibacterium	64	0	0	0	0	0	0	0	0	0	0	0	0	0	0	0	0	0	0	0	0	0	0	0	0	0	26	0	0	340	0	0	0	0	0	0	0	0	0	0	0	0	0	0
Bacteria	Proteobacteria	Gammaproteobacteria	Pasteurellales	Pasteurellaceae	Bibersteinia	0	0	16	154	0	0	0	0	1196	0	0	0	162	64	8	0	74	64	0	0	0	10	0	0	71	207	0	1272	0	147	0	127	0	4	14	0	0	102	14	0	0	123	32	0
Bacteria	Proteobacteria	Gammaproteobacteria	Burkholderiales	Oxalobacteraceae	Oxalobacter	0	0	0	0	0	0	0	0	0	0	0	0	0	0	0	0	3	0	0	0	0	0	0	0	0	14	0	11	0	0	0	0	0	0	0	0	0	0	0	0	0	0	0	0
Bacteria	Proteobacteria	Gammaproteobacteria	Burkholderiales	Oxalobacteraceae	Oxalicibacterium	0	0	0	0	0	0	0	0	0	0	0	0	0	0	0	0	0	0	0	0	0	0	5	0	0	0	0	0	0	0	0	0	0	0	0	0	0	0	0	0	0	0	0	0
Bacteria	Proteobacteria	Gammaproteobacteria	Burkholderiales	Burkholderiaceae	Burkholderia-Caballeronia-Paraburkholderia	0	0	0	0	0	9	0	0	0	0	0	0	0	0	0	0	0	0	0	0	0	0	0	0	0	0	0	0	0	0	0	0	0	0	0	0	0	0	0	0	0	0	0	0
Bacteria	Proteobacteria	Gammaproteobacteria	Burkholderiales	Sutterellaceae	Sutterella	0	0	0	0	0	0	0	0	6	0	0	0	0	16	0	0	0	0	0	0	0	0	0	0	0	0	0	0	0	0	0	0	0	0	0	0	0	0	0	42	0	0	0	0
Bacteria	Proteobacteria	Gammaproteobacteria	Burkholderiales	Burkholderiaceae	Lautropia	0	0	0	0	0	0	0	0	0	0	0	0	0	0	0	0	0	0	0	0	0	0	0	0	0	10	0	0	0	0	0	0	0	0	0	0	0	0	0	0	0	0	0	0
Bacteria	Proteobacteria	Gammaproteobacteria	Burkholderiales	Sutterellaceae	Parasutterella	0	0	0	0	0	0	0	0	0	0	0	0	0	0	0	0	0	0	0	0	0	0	0	0	0	0	0	7	0	34	0	0	0	0	0	0	0	0	0	0	0	0	0	0
Bacteria	Proteobacteria	Gammaproteobacteria	Cardiobacteriales	Cardiobacteriaceae	#N/A	0	0	8	0	0	0	2	0	0	0	0	0	8	0	0	0	0	0	0	0	0	0	0	0	0	0	0	0	0	0	0	0	0	0	0	0	0	0	0	0	0	0	0	0
Bacteria	Proteobacteria	Gammaproteobacteria	Cardiobacteriales	Cardiobacteriaceae	Suttonella	0	0	0	0	0	0	0	0	0	0	0	0	5	0	0	0	0	0	0	0	0	0	0	0	0	0	0	0	0	0	0	0	0	0	0	0	0	0	0	0	0	0	0	0
Bacteria	Proteobacteria	Gammaproteobacteria	Aeromonadales	Succinivibrionaceae	#N/A	0	0	0	0	0	0	0	0	0	0	0	0	0	0	0	0	0	0	0	0	0	0	0	0	0	0	0	0	0	0	0	0	0	0	0	0	0	0	0	0	0	0	0	0
Bacteria	Proteobacteria	Gammaproteobacteria	Aeromonadales	Succinivibrionaceae	Succinivibrio	2091	345	18	730	0	17	35	3322	272	205	632	0	2247	734	0	60	0	3076	34	0	845	2128	140	120	15	161	1006	2212	1637	318	9	515	308	6	1572	2307	4155	77	13	3932	66	2874	33	8
Bacteria	Proteobacteria	Alphaproteobacteria	Rickettsiales	Mitochondria	#N/A	0	0	0	0	0	4	0	3	0	0	0	13	11	0	0	0	0	0	0	0	0	0	0	0	0	0	0	0	9	3	0	0	0	0	0	20	0	0	0	0	0	0	0	3
Bacteria	Desulfobacterota	Desulfovibrionia	Desulfovibrionales	Desulfovibrionaceae	Bilophila	0	0	28	0	0	0	0	0	0	0	0	0	0	0	0	0	0	0	0	0	0	0	0	0	0	34	0	26	0	0	0	0	0	0	0	5	0	0	0	0	0	0	0	0
Bacteria	Desulfobacterota	Desulfovibrionia	Desulfovibrionales	Desulfovibrionaceae	Mailhella	9	0	0	0	0	0	0	0	0	0	0	0	0	0	0	0	0	0	0	0	0	0	0	0	0	0	0	0	0	0	0	0	0	0	0	0	0	0	0	0	0	0	0	0
Bacteria	Desulfobacterota	Desulfovibrionia	Desulfovibrionales	Desulfovibrionaceae	#N/A	3	0	0	0	0	0	0	0	0	0	0	0	0	0	0	0	0	0	0	0	0	0	0	0	0	0	0	0	0	0	0	0	0	0	0	0	0	1	0	0	0	0	0	0
Bacteria	Desulfobacterota	Desulfovibrionia	Desulfovibrionales	Desulfovibrionaceae	Desulfovibrio	4458	7	56	862	114	74	105	18	1117	716	954	132	457	389	856	376	333	363	477	68	116	206	44	181	618	981	2275	399	225	78	32	416	379	212	31	4	412	810	726	682	14	402	49	493
Bacteria	Myxococcota	Polyangia	Polyangiales	Polyangiaceae	Pajaroellobacter	0	0	0	0	0	0	0	0	0	0	0	0	0	0	0	0	0	0	0	0	0	0	0	0	0	0	0	0	0	0	0	0	0	0	0	0	0	0	0	0	0	0	0	0
Bacteria	Actinobacteriota	Actinobacteria	Corynebacteriales	Corynebacteriaceae	Corynebacterium	0	0	31	0	0	16	0	27	0	0	0	0	12	0	0	0	0	0	0	0	0	0	0	0	0	212	0	26	414	0	0	0	0	0	37	19	0	0	0	0	0	0	0	0
Bacteria	Actinobacteriota	Actinobacteria	Propionibacteriales	Nocardioidaceae	Nocardioides	0	0	0	0	0	0	0	0	0	0	0	0	0	0	0	0	0	0	0	0	0	0	17	0	0	0	0	0	0	0	0	0	0	0	0	0	0	0	0	0	0	0	0	0
Bacteria	Actinobacteriota	Actinobacteria	Micromonosporales	Micromonosporaceae	Stackebrandtia	0	0	0	0	0	0	0	0	0	0	0	0	0	0	0	0	0	0	0	0	0	0	0	0	0	0	0	0	0	0	0	0	0	0	0	0	0	0	0	0	0	0	0	0
Bacteria	Actinobacteriota	Actinobacteria	Actinomycetales	Actinomycetaceae	Mobiluncus	0	0	0	0	0	0	0	0	0	0	7	0	0	0	0	0	0	0	0	0	0	0	0	0	0	0	0	0	0	20	0	0	0	0	0	0	0	0	0	0	0	0	0	0
Bacteria	Actinobacteriota	Actinobacteria	Actinomycetales	Actinomycetaceae	Actinomyces	0	0	70	0	0	0	53	0	0	0	0	0	0	0	0	0	0	0	0	0	0	0	0	0	0	0	0	0	0	672	0	0	0	0	0	0	0	0	0	0	0	0	0	0
Bacteria	Actinobacteriota	Actinobacteria	Micrococcales	Microbacteriaceae	#N/A	0	0	0	0	0	32	0	0	0	0	9	26	0	0	0	0	0	0	0	0	8	0	0	0	0	0	0	0	15	0	0	7	13	17	0	0	10	30	59	0	0	0	0	36
Bacteria	Actinobacteriota	Actinobacteria	Micrococcales	Microbacteriaceae	Curtobacterium	0	0	0	0	0	0	0	0	0	0	0	0	0	0	0	0	0	0	0	0	0	0	31	0	0	0	0	0	0	0	0	0	0	0	0	0	0	0	0	0	0	0	0	0
Bacteria	Actinobacteriota	Actinobacteria	Micrococcales	Microbacteriaceae	Leucobacter	0	0	0	0	0	0	0	0	0	0	0	0	0	0	0	0	0	0	0	0	0	0	0	0	0	0	0	0	0	0	0	0	0	0	0	0	0	0	0	0	0	0	0	0
Bacteria	Actinobacteriota	Actinobacteria	Micrococcales	Micrococcaceae	Rothia	0	0	0	0	0	0	0	0	0	0	0	0	9	0	0	0	0	0	0	0	0	0	0	0	0	0	0	0	0	0	0	0	0	0	0	0	0	0	0	0	0	0	0	0
Bacteria	Actinobacteriota	Actinobacteria	Micrococcales	Micrococcaceae	#N/A	0	0	0	0	0	0	0	0	0	0	0	0	0	0	0	0	0	0	0	0	0	0	0	0	0	11	0	0	0	0	0	0	0	0	0	0	0	0	0	0	0	0	0	0
Bacteria	Actinobacteriota	Actinobacteria	Actinomycetales	Actinomycetaceae	Trueperella	0	0	0	0	0	0	0	0	0	0	11	0	0	0	0	0	0	0	0	0	0	0	0	0	0	0	0	0	6	25	0	0	0	0	0	0	0	0	0	0	0	0	0	0
Bacteria	Actinobacteriota	Actinobacteria	Bifidobacteriales	Bifidobacteriaceae	Bifidobacterium	20	416	56	59	0	5965	2649	163	271	0	191	462	355	13	0	18	210	1315	376	0	15	0	0	28	17	50	0	10584	3378	3682	127	127	637	108	2749	1559	58	144	1462	0	63	897	75	174
Bacteria	Actinobacteriota	Actinobacteria	Bifidobacteriales	Bifidobacteriaceae	Pseudoscardovia	0	0	0	0	0	105	0	0	0	0	0	18743	99	526	0	0	312	0	743	901	0	0	0	22	206	0	0	0	0	110	0	38	0	89	933	410	135	299	3864	48	0	0	252	2687
Bacteria	Actinobacteriota	Actinobacteria	Bifidobacteriales	Bifidobacteriaceae	#N/A	0	0	12	0	0	0	0	0	0	0	0	6	0	0	0	0	1	0	6	0	0	0	0	0	0	0	0	0	17	7	0	0	9	0	0	1	0	1	35	0	0	0	0	8
Bacteria	Actinobacteriota	Coriobacteriia	Coriobacteriales	Atopobiaceae	#N/A	0	0	0	0	0	0	0	0	0	0	0	21	22	0	0	0	0	0	0	0	0	0	33	0	0	0	0	0	0	0	0	0	0	0	0	9	0	10	0	0	0	0	0	0
Bacteria	Actinobacteriota	Coriobacteriia	Coriobacteriales	Coriobacteriaceae	Collinsella	160	0	29011	0	0	0	29	0	0	0	0	0	0	0	0	0	0	0	0	0	0	0	0	0	0	0	98	0	0	8570	0	0	0	0	0	17	0	0	0	0	0	0	0	0
Bacteria	Actinobacteriota	Coriobacteriia	Coriobacteriales	Coriobacteriaceae	#N/A	0	0	2	0	0	0	0	0	0	0	0	0	0	0	0	0	0	0	0	0	0	0	0	0	0	0	0	0	0	0	0	0	0	0	0	0	0	0	0	0	0	0	0	0
Bacteria	Actinobacteriota	Coriobacteriia	Coriobacteriales	Atopobiaceae	Atopobium	0	0	0	0	0	0	0	0	0	0	0	0	0	0	0	0	0	0	0	0	0	0	0	0	0	0	0	0	0	29	0	0	0	0	0	0	0	0	0	0	0	0	0	0
Bacteria	Actinobacteriota	Coriobacteriia	Coriobacteriales	Atopobiaceae	Olsenella	520	2152	137	80	28	2341	6812	261	469	37	603	4033	3234	17	0	266	153	70	902	49	160	108	1888	1211	46	128	300	2451	9341	20	68	263	124	107	15983	4625	67	528	1547	339	3624	622	1886	1087
Bacteria	Actinobacteriota	Coriobacteriia	Coriobacteriales	Coriobacteriales Incertae Sedis	#N/A	0	0	0	0	0	0	0	0	0	0	0	0	0	0	0	0	0	0	0	0	0	0	0	0	0	0	0	0	0	0	0	0	0	0	0	0	0	0	0	0	0	0	0	0
Bacteria	Actinobacteriota	Coriobacteriia	Coriobacteriales	Eggerthellaceae	Slackia	0	0	0	0	0	0	0	0	0	0	0	7	0	0	0	0	0	0	0	0	0	0	0	0	0	0	0	0	0	0	0	0	0	0	0	0	0	0	0	0	0	0	0	0
Bacteria	Actinobacteriota	Coriobacteriia	Coriobacteriales	Eggerthellaceae	#N/A	0	0	0	0	0	48	11	0	0	0	0	54	26	0	0	0	30	0	0	0	15	11	0	10	0	0	0	12	7	0	0	0	0	0	42	5	0	0	13	0	0	0	0	0
Bacteria	Actinobacteriota	Coriobacteriia	Coriobacteriales	Eggerthellaceae	DNF00809	0	0	0	0	0	0	0	0	0	0	0	0	0	0	0	0	0	0	0	0	8	0	0	0	0	0	0	0	34	154	0	0	0	0	0	0	0	0	0	0	0	0	0	0
Bacteria	Actinobacteriota	Coriobacteriia	Coriobacteriales	Eggerthellaceae	Eggerthella	0	0	25	0	0	0	85	0	0	0	0	0	0	0	0	0	0	0	0	0	0	0	0	0	0	0	0	0	0	0	0	0	0	0	0	0	0	0	0	0	0	0	0	0
Bacteria	Actinobacteriota	Coriobacteriia	Coriobacteriales	Eggerthellaceae	Denitrobacterium	0	0	0	0	0	0	49	0	0	0	0	45	0	0	0	0	8	0	0	0	0	0	0	0	0	0	0	0	0	0	0	0	0	0	0	0	0	0	0	0	0	0	7	0
Bacteria	Cyanobacteria	Cyanobacteriia	Cyanobacteriales	Xenococcaceae	Chroococcidiopsis PCC-6712	0	0	0	0	0	0	0	0	0	0	0	0	0	0	0	0	0	0	0	0	0	0	0	0	0	0	0	0	0	0	0	0	0	0	0	0	0	0	0	0	0	0	0	0
Bacteria	Firmicutes	Bacilli	Mycoplasmatales	Mycoplasmataceae	Mycoplasma	0	0	0	0	0	0	0	0	0	0	0	0	0	0	0	0	0	0	0	0	0	0	0	0	0	0	0	0	0	0	0	0	0	0	0	0	0	0	0	0	0	0	0	0
Bacteria	Firmicutes	Clostridia	Clostridiales	Clostridiaceae	Sarcina	0	0	0	0	0	0	8	0	0	0	0	0	0	0	0	0	0	0	0	0	0	0	0	0	0	0	0	0	0	0	0	0	0	0	0	0	0	0	0	0	0	0	0	0
Bacteria	Firmicutes	Clostridia	Clostridiales	Clostridiaceae	Clostridium sensu stricto 1	41	0	0	0	0	0	0	0	0	0	0	0	0	0	0	0	0	0	0	0	0	0	0	457	0	0	18	0	12	76	0	0	0	0	5	0	0	0	0	0	0	0	0	0
Bacteria	Firmicutes	Clostridia	Clostridiales	Clostridiaceae	Clostridium sensu stricto 2	0	0	0	0	0	0	0	0	0	0	0	0	0	0	0	0	0	0	0	0	0	0	0	0	0	0	0	0	0	245	0	0	0	0	0	0	0	0	0	0	0	0	0	0
Bacteria	Firmicutes	Clostridia	Peptococcales	Peptococcaceae	#N/A	0	0	0	0	0	69	0	0	0	0	0	0	28	0	0	0	0	0	0	0	0	0	0	17	0	0	0	0	0	0	0	0	0	0	0	0	0	0	0	6	0	0	0	0
Bacteria	Firmicutes	Negativicutes	Veillonellales-Selenomonadales	Veillonellaceae	Megasphaera	3334	40	13294	2189	164	10	4245	2029	9200	119	633	856	1036	5360	10	0	677	22	77	736	47	15	0	0	51	6956	2151	3682	56	934	216	724	804	2523	90	790	247	649	1102	3887	0	2028	12	137
Bacteria	Firmicutes	Negativicutes	Veillonellales-Selenomonadales	Veillonellaceae	Dialister	0	0	0	0	199	107	0	0	56	0	0	17	28	236	182	0	262	8	1503	1142	84	42	0	145	60	510	0	0	0	0	1227	338	0	757	11	29	3906	305	29	69	0	828	81	148
Bacteria	Firmicutes	Negativicutes	Veillonellales-Selenomonadales	Veillonellaceae	#N/A	0	0	0	4	0	0	0	0	0	0	0	0	0	0	0	0	3	0	306	14	22	17	0	0	0	0	0	0	0	0	5	1	5	1	0	0	6	2	0	0	0	0	8	0
Bacteria	Firmicutes	Negativicutes	Veillonellales-Selenomonadales	Veillonellaceae	Allisonella	0	0	0	25	18	0	0	13	129	0	0	0	6	0	0	15	0	0	17	0	0	0	0	0	44	79	0	24	0	0	0	172	45	59	0	0	0	262	117	76	0	0	0	108
Bacteria	Firmicutes	Negativicutes	Veillonellales-Selenomonadales	Veillonellaceae	Veillonella	56	0	95	0	0	0	0	29	134	0	0	0	34	0	0	0	0	0	34	0	0	0	0	0	8	0	0	23	0	3254	0	0	0	14	0	0	0	0	0	0	0	0	0	0
Bacteria	Firmicutes	Negativicutes	Veillonellales-Selenomonadales	Selenomonadaceae	Megamonas	86	0	1	0	0	0	0	0	0	0	0	0	0	0	0	0	0	0	1	0	1	0	0	0	2	0	31	88	0	90	0	0	0	0	0	0	0	0	0	0	0	0	0	0
Bacteria	Firmicutes	Negativicutes	Veillonellales-Selenomonadales	Selenomonadaceae	#N/A	87	137	31	1912	19971	2018	66	0	9523	571	1624	745	937	2634	51	208	21095	341	22440	10609	784	64	52	40	2998	3751	32	5790	892	195	6393	4065	8613	16340	2278	398	22218	1957	10800	3188	11	1920	102	3873
Bacteria	Firmicutes	Negativicutes	Veillonellales-Selenomonadales	Selenomonadaceae	Mitsuokella	756	6	47	107	100	0	1357	102	212	0	0	609	0	1930	0	0	668	16	262	151	11	0	0	0	360	3665	402	2720	4	34	17	87	255	203	0	0	221	38	94	702	0	1412	13	132
Bacteria	Firmicutes	Negativicutes	Veillonellales-Selenomonadales	Selenomonadaceae	Selenomonas	85	187	57	596	0	0	147	0	389	0	0	0	0	0	233	0	282	0	173	0	0	0	0	0	406	0	0	123	79	0	0	78	0	190	58	455	0	0	0	2523	0	8049	0	0
Bacteria	Firmicutes	Negativicutes	Veillonellales-Selenomonadales	Selenomonadaceae	Schwartzia	47	0	0	0	0	0	0	0	0	0	0	0	0	0	0	0	0	0	0	0	0	0	0	0	0	0	7	1165	0	0	0	0	0	0	0	226	0	0	0	0	3	0	0	0
Bacteria	Firmicutes	Negativicutes	Veillonellales-Selenomonadales	Selenomonadaceae	Anaerovibrio	1466	0	96	101	0	0	0	0	0	78	51	0	0	0	133	0	0	0	0	0	92	0	0	0	36	17	638	1645	0	54	0	0	0	0	0	0	0	0	0	9	0	0	0	0
Bacteria	Firmicutes	Negativicutes	Veillonellales-Selenomonadales	Selenomonadaceae	Veillonellaceae UCG-001	0	0	517	0	0	0	0	0	0	1693	0	0	0	0	547	0	0	0	0	0	0	0	0	0	0	0	0	0	0	0	0	0	0	0	0	0	0	0	0	0	0	0	0	0
Bacteria	Firmicutes	Negativicutes	Acidaminococcales	Acidaminococcaceae	Succiniclasticum	8066	17	2144	2654	2831	61	452	4268	4739	64	9470	33	235	1358	241	544	1022	30	1861	1429	1196	423	182	325	1128	9320	3122	6815	935	308	798	2233	710	4604	2130	234	333	399	894	4430	545	76	84	9856
Bacteria	Firmicutes	Negativicutes	Acidaminococcales	Acidaminococcaceae	Phascolarctobacterium	477	65	238	0	0	0	0	122	0	29	0	0	0	0	266	0	0	0	0	0	0	0	0	0	0	0	208	1140	10	181	0	0	0	0	0	4	0	3	0	10	5	0	0	0
Bacteria	Firmicutes	Negativicutes	Acidaminococcales	Acidaminococcaceae	#N/A	0	0	0	0	0	0	0	0	0	0	0	0	0	0	6	0	0	0	0	0	0	0	0	0	0	0	0	0	0	0	0	0	0	0	0	0	0	0	0	0	0	0	0	0
Bacteria	Firmicutes	Negativicutes	Acidaminococcales	Acidaminococcaceae	Acidaminococcus	3715	21	422	901	616	80	234	665	1410	16	577	15	35	605	19	32	837	0	799	802	54	27	34	159	343	4151	1997	187	47	38	217	328	248	1057	38	195	1143	245	648	1084	0	762	91	560
Bacteria	Verrucomicrobiota	Lentisphaeria	Victivallales	vadinBE97	#N/A	0	0	0	0	0	0	0	0	0	0	5	0	0	0	0	0	0	0	0	0	0	0	0	0	0	0	0	0	0	0	0	0	0	0	0	0	0	0	0	0	0	0	0	0
Bacteria	Verrucomicrobiota	Lentisphaeria	Victivallales	Victivallaceae	#N/A	0	0	0	0	0	0	0	0	0	11	171	0	0	0	0	0	0	0	0	0	0	0	0	21	0	0	0	0	0	0	0	0	0	0	0	0	0	0	0	0	0	0	0	0
Bacteria	Verrucomicrobiota	Lentisphaeria	Victivallales	Victivallaceae	Victivallis	0	0	0	0	0	0	0	0	3	0	26	0	0	0	0	0	2	0	0	0	0	0	0	0	0	0	0	0	0	0	0	0	0	0	0	0	0	0	0	12	0	0	0	0
Bacteria	Firmicutes	Clostridia	Peptococcales	Peptococcaceae	Peptococcus	0	0	0	0	0	0	0	0	0	0	0	20	0	0	0	0	0	0	0	0	0	0	0	0	0	0	0	0	0	0	0	0	0	0	0	0	0	0	0	0	0	0	0	0
Bacteria	Firmicutes	Clostridia	Peptostreptococcales-Tissierellales	Anaerovoracaceae	Amnipila	0	0	0	0	0	0	0	0	0	0	0	0	0	0	0	0	0	0	0	0	0	0	0	0	0	0	0	0	0	0	0	0	0	0	0	0	0	0	0	0	0	0	0	0
Bacteria	Firmicutes	Clostridia	Peptostreptococcales-Tissierellales	Anaerovoracaceae	Family XIII UCG-001	0	0	0	0	0	6	17	7	0	0	0	37	82	0	0	0	0	16	0	0	0	0	58	0	0	0	0	0	14	0	0	0	0	0	0	19	0	0	0	0	8	0	0	0
Bacteria	Firmicutes	Clostridia	Peptostreptococcales-Tissierellales	Anaerovoracaceae	Family XIII AD3011 group	0	0	0	0	0	0	2	0	0	0	14	29	31	0	0	0	0	29	0	0	0	0	126	0	0	0	0	0	0	4	0	0	0	0	16	0	0	0	0	0	7	0	0	0
Bacteria	Firmicutes	Clostridia	Peptostreptococcales-Tissierellales	Anaerovoracaceae	#N/A	0	509	18	40	0	881	1050	135	11	0	71	1030	1015	0	11	28	818	2601	179	0	48	31	2195	70	70	50	0	117	1251	0	0	0	11	43	1443	1398	0	24	84	58	545	0	759	59
Bacteria	Firmicutes	Clostridia	Peptostreptococcales-Tissierellales	Peptostreptococcaceae	Peptostreptococcus	0	0	0	0	0	0	16	0	0	0	0	0	0	0	0	0	0	0	0	0	0	0	0	0	0	0	0	0	0	314	0	0	0	0	0	0	0	0	0	0	0	0	0	0
Bacteria	Firmicutes	Clostridia	Peptostreptococcales-Tissierellales	Peptostreptococcales-Tissierellales fa	W5053	0	0	0	0	0	0	0	0	0	0	0	0	0	0	0	0	0	0	0	0	0	0	0	0	0	24	0	0	0	0	0	0	0	0	0	0	0	0	0	0	0	0	0	0
Bacteria	Firmicutes	Clostridia	Peptostreptococcales-Tissierellales	Peptostreptococcales-Tissierellales fa	Parvimonas	0	0	0	0	0	0	0	0	0	0	0	0	0	0	0	0	0	0	0	0	0	0	0	0	0	0	0	0	0	4	0	0	0	0	0	0	0	0	0	0	0	0	0	0
Bacteria	Firmicutes	Clostridia	Peptostreptococcales-Tissierellales	Peptostreptococcales-Tissierellales fa	Helcococcus	0	0	5	0	0	0	14	0	0	0	0	0	0	0	0	0	0	0	0	0	0	0	0	0	0	19	0	25	0	0	0	0	0	4	0	0	0	0	0	4	0	0	0	0
Bacteria	Firmicutes	Clostridia	Eubacteriales	Eubacteriaceae	Pseudoramibacter	0	0	0	18	15	130	625	112	59	15	41	949	372	29	0	0	102	210	110	0	28	85	238	0	68	256	0	26	188	0	5	60	6	51	65	599	22	92	45	546	65	0	118	82
Bacteria	Firmicutes	Clostridia	Eubacteriales	Eubacteriaceae	Eubacterium	0	75	45	0	0	0	14	0	0	0	0	0	0	0	0	0	0	0	0	0	0	0	0	0	0	0	0	0	137	32	0	0	0	0	0	0	0	0	0	0	0	0	0	0
Bacteria	Firmicutes	Syntrophomonadia	Syntrophomonadales	Syntrophomonadaceae	#N/A	0	0	0	0	0	0	0	0	0	0	0	0	0	0	0	0	0	0	0	0	0	0	0	0	0	0	0	0	0	0	0	0	0	0	0	0	0	0	0	0	0	0	0	0
Bacteria	Synergistota	Synergistia	Synergistales	Synergistaceae	#N/A	0	0	0	0	0	0	216	0	371	1797	8816	3	27	0	3171	325	0	2944	230	0	1172	332	0	120	0	0	0	0	0	0	0	0	45	0	1070	0	0	0	1514	0	496	0	0	114
Bacteria	Synergistota	Synergistia	Synergistales	Synergistaceae	Cloacibacillus	6263	26	123	0	0	0	194	0	15	281	0	0	0	0	0	0	0	0	0	0	0	0	0	0	0	0	3304	16	47	219	23	0	0	0	0	0	93	62	119	84	439	0	28	117
Bacteria	Synergistota	Synergistia	Synergistales	Synergistaceae	Pyramidobacter	3543	52	45	637	266	153	165	118	1247	34	460	12	658	222	125	235	193	80	111	189	191	212	82	82	527	237	1581	435	848	45	92	351	180	425	1252	332	77	89	307	1587	212	58	153	357
Bacteria	Firmicutes	Bacilli	Bacillales	Bacillaceae	#N/A	0	0	0	0	0	0	0	0	0	0	0	6	0	0	0	0	0	0	0	0	0	0	0	0	0	0	0	0	0	0	0	0	0	0	0	0	0	0	0	0	0	0	0	0
Bacteria	Firmicutes	Bacilli	Bacillales	Bacillaceae	Geobacillus	0	0	0	0	0	0	0	0	0	0	0	15	0	0	0	0	0	0	0	0	0	0	0	0	0	0	0	0	0	0	0	0	0	0	0	0	0	0	0	0	0	0	0	0
Bacteria	Firmicutes	Bacilli	Lactobacillales	Carnobacteriaceae	Alloiococcus	0	0	0	0	0	0	0	0	0	0	0	0	0	0	0	0	0	0	0	0	0	0	0	0	0	5	0	0	0	0	0	0	0	0	0	0	0	0	0	0	0	0	0	0
Bacteria	Firmicutes	Bacilli	Lactobacillales	Lactobacillaceae	Lactobacillus	0	0	55	0	0	0	444	0	0	0	0	13	0	0	0	0	0	175	0	0	0	0	13	0	11	5	0	0	0	23	0	2	0	0	7	194	25	0	0	0	0	196	16	0
Bacteria	Firmicutes	Bacilli	Lactobacillales	Leuconostocaceae	#N/A	0	0	0	0	0	0	0	0	0	0	0	2	0	0	0	0	0	0	0	0	0	0	0	0	0	0	0	0	0	0	0	0	0	0	0	0	0	0	0	0	0	0	0	0
Bacteria	Firmicutes	Bacilli	Lactobacillales	Leuconostocaceae	Fructobacillus	0	0	0	0	0	0	0	0	0	0	0	19	0	0	0	0	0	0	0	0	0	0	0	0	0	0	0	0	0	0	0	0	0	0	0	0	0	0	0	0	0	0	0	0
Bacteria	Firmicutes	Bacilli	Lactobacillales	Streptococcaceae	#N/A	0	0	0	0	0	0	0	0	0	0	0	0	0	0	0	0	0	1	0	0	0	0	0	0	0	0	0	0	0	0	0	0	0	0	0	0	0	0	0	0	0	0	0	0
Bacteria	Firmicutes	Bacilli	Lactobacillales	Streptococcaceae	Streptococcus	0	85	408	0	0	89	213	38	0	0	23	127	26	7	0	3	18	29	0	0	0	0	202	0	0	3	0	252	195	6593	0	0	0	5	26	34	0	26	0	0	42	168	15	0
Bacteria	Firmicutes	Bacilli	Lactobacillales	Listeriaceae	Brochothrix	0	0	0	0	0	0	0	0	0	0	0	0	0	0	0	0	0	0	0	0	0	0	0	0	0	0	0	0	0	0	0	0	0	0	0	0	0	0	0	0	0	0	0	0
Bacteria	Firmicutes	Bacilli	Lactobacillales	Carnobacteriaceae	#N/A	0	0	0	0	0	0	0	0	0	0	0	0	0	0	0	0	0	0	0	0	0	0	0	0	0	0	0	0	0	0	0	0	0	0	0	0	0	0	0	0	0	0	0	0
Bacteria	Firmicutes	Bacilli	Lactobacillales	Enterococcaceae	Enterococcus	0	0	0	0	0	0	0	0	0	0	0	0	0	0	0	0	0	0	0	0	0	0	0	0	0	0	0	0	0	1104	0	0	0	0	0	0	0	0	0	0	0	0	0	0
Bacteria	Firmicutes	Bacilli	Staphylococcales	Staphylococcaceae	Nosocomiicoccus	0	0	0	0	0	0	0	0	0	0	0	0	0	0	0	0	0	0	0	0	0	0	0	0	0	0	0	0	0	0	0	0	0	0	0	6	0	0	0	0	0	0	0	0
Bacteria	Firmicutes	Bacilli	Staphylococcales	Staphylococcaceae	Aliicoccus	0	0	0	0	0	0	0	0	0	0	0	0	0	0	0	0	0	0	0	0	0	0	0	0	0	10	0	0	0	0	0	0	0	0	0	0	0	0	0	0	0	0	0	0
Bacteria	Firmicutes	Bacilli	Staphylococcales	Staphylococcaceae	Staphylococcus	0	0	0	0	0	0	0	0	0	0	0	0	0	0	0	0	0	0	0	0	0	0	0	0	0	0	0	0	0	7	0	0	0	0	0	0	0	0	0	0	0	0	0	0
Bacteria	Firmicutes	Bacilli	Staphylococcales	Gemellaceae	Gemella	0	0	0	0	0	0	0	0	0	0	0	0	0	0	0	0	0	0	0	0	0	0	0	0	0	0	0	6	0	0	0	0	0	0	0	0	0	0	0	0	0	0	0	0
Bacteria	Firmicutes	Bacilli	Bacillales	Bacillaceae	Bacillus	0	0	0	0	0	0	0	0	0	0	0	0	0	0	0	0	0	0	0	0	0	0	0	0	0	0	0	0	0	0	0	0	0	0	0	0	0	0	7	0	0	0	0	0
Bacteria	Firmicutes	Bacilli	Erysipelotrichales	Erysipelotrichaceae	#N/A	835	80	734	0	0	0	50	0	21	0	47	32	10	0	661	0	0	51	0	0	7	0	26	0	11	36	562	5	102	97	0	0	0	0	10	0	40	8	0	0	13	0	0	11
Bacteria	Firmicutes	Bacilli	Erysipelotrichales	Erysipelotrichaceae	Solobacterium	0	0	0	0	0	177	13	0	0	0	0	122	11	0	0	0	0	17	0	0	0	0	0	0	0	0	0	0	11	0	0	0	0	0	0	18	19	0	0	0	0	0	0	0
Bacteria	Firmicutes	Bacilli	Erysipelotrichales	Erysipelotrichaceae	Erysipelotrichaceae UCG-006	0	464	11	6	0	1313	24	88	48	0	175	421	58	0	0	24	205	353	44	0	35	0	82	42	64	68	0	68	489	0	0	0	19	160	207	243	125	83	199	99	10	0	43	27
Bacteria	Firmicutes	Bacilli	Erysipelotrichales	Erysipelotrichaceae	Erysipelotrichaceae UCG-009	16	0	0	0	0	1037	40	207	16	0	122	412	560	0	17	164	341	530	80	0	23	147	115	83	50	11	0	252	1757	0	0	10	0	54	731	177	12	40	75	0	29	0	35	0
Bacteria	Firmicutes	Bacilli	Erysipelotrichales	Erysipelotrichaceae	Catenisphaera	0	0	0	0	0	15	47	24	0	0	0	17	27	0	0	0	56	0	0	0	0	0	63	0	0	0	0	4	33	0	0	0	0	6	35	65	0	4	0	7	0	0	38	0
Bacteria	Firmicutes	Bacilli	Erysipelotrichales	Erysipelotrichaceae	Faecalicoccus	0	0	81	0	0	0	0	0	0	0	0	0	0	0	0	0	0	0	0	0	0	0	0	0	0	0	0	0	0	266	0	0	0	0	0	0	0	0	0	0	0	0	0	0
Bacteria	Firmicutes	Bacilli	Erysipelotrichales	Erysipelatoclostridiaceae	Erysipelotrichaceae UCG-002	0	0	34	0	2	68	247	0	0	0	0	157	0	17	0	22	1210	91	84	0	11	63	2755	225	53	39	0	0	68	31	0	0	0	0	0	18	31	22	14	51	10	0	322	31
Bacteria	Firmicutes	Bacilli	Erysipelotrichales	Erysipelatoclostridiaceae	#N/A	0	0	0	0	0	0	0	0	0	0	0	0	0	0	0	0	0	0	0	0	0	0	0	0	0	0	0	0	1	0	0	0	0	0	0	0	0	0	0	0	0	0	0	0
Bacteria	Firmicutes	Bacilli	Erysipelotrichales	Erysipelatoclostridiaceae	Sharpea	56	146	5059	0	0	253	22760	850	0	0	0	18	0	0	0	0	0	18	19	0	0	0	7	16	0	10	49	649	207	187	0	10	0	19	179	858	0	0	0	0	125	386	47	0
Bacteria	Firmicutes	Bacilli	Erysipelotrichales	Erysipelatoclostridiaceae	UCG-004	121	0	7	0	0	15	5	11	36	0	212	0	7	0	157	13	0	0	0	0	0	15	0	0	0	6	41	0	80	6	0	0	0	5	17	0	0	0	0	37	28	0	14	0
Bacteria	Firmicutes	Clostridia	Christensenellales	Christensenellaceae	Christensenellaceae R-7 group	0	0	20	0	0	0	14	0	0	0	0	14	18	0	0	0	0	0	0	0	0	0	0	0	24	0	0	0	0	45	0	0	0	0	0	0	0	0	7	0	0	0	0	0
Bacteria	Firmicutes	Clostridia	Christensenellales	Christensenellaceae	#N/A	10	0	8	0	0	0	0	0	0	0	40	9	15	0	0	0	0	30	0	0	0	0	0	0	0	0	0	0	39	0	0	0	0	0	17	0	0	0	0	0	0	0	7	0
Bacteria	Firmicutes	Clostridia	Christensenellales	Christensenellaceae	Christensenella	0	0	0	0	0	0	0	8	0	0	0	0	41	0	0	0	0	0	0	0	0	0	0	9	0	0	0	0	0	0	0	0	0	0	0	23	0	11	0	0	9	0	0	0
Bacteria	Firmicutes	Clostridia	Monoglobales	Monoglobaceae	Monoglobus	0	35	0	0	0	0	0	0	0	45	0	0	9	0	133	0	0	0	0	0	25	0	59	4	9	0	0	0	0	0	0	0	0	0	0	9	0	0	0	0	0	0	0	0
Bacteria	Firmicutes	Clostridia	Oscillospirales	Butyricicoccaceae	UCG-009	0	0	0	0	0	0	0	0	0	0	0	0	0	0	0	0	0	8	0	0	0	0	139	73	9	0	0	0	0	0	0	0	0	0	0	0	0	0	0	0	0	0	0	0
Bacteria	Firmicutes	Clostridia	Oscillospirales	Ruminococcaceae	Ruminococcus	0	5592	145	5078	0	14	145	1425	118	3075	2153	8	0	0	1397	137	0	3199	0	0	8530	9876	2543	2338	1938	0	0	0	1090	112	0	0	0	0	0	3083	0	0	0	7232	1192	0	1079	0
Bacteria	Firmicutes	Clostridia	Oscillospirales	Ruminococcaceae	CAG-352	46	3964	0	0	0	0	0	389	0	0	0	0	0	0	18	0	0	457	0	0	56	26	169	0	0	0	21	0	0	0	0	0	0	0	0	1895	0	0	0	0	7790	0	0	0
Bacteria	Firmicutes	Clostridia	Oscillospirales	Ruminococcaceae	Angelakisella	69	0	0	0	0	0	0	0	0	0	0	0	0	0	0	0	0	0	0	0	0	0	0	0	0	0	21	0	6	0	0	0	0	0	0	0	0	0	0	0	0	0	0	0
Bacteria	Firmicutes	Clostridia	Oscillospirales	Ruminococcaceae	Candidatus Soleaferrea	0	0	0	0	0	0	0	0	0	0	0	0	6	0	0	0	0	0	0	0	0	0	0	0	0	0	0	0	0	0	0	0	0	0	0	0	0	0	0	0	0	0	0	0
Bacteria	Firmicutes	Clostridia	Oscillospirales	Ruminococcaceae	Anaerotruncus	0	15	0	0	0	0	28	0	0	0	64	0	24	0	0	0	0	24	0	0	0	0	0	0	0	0	0	0	8	0	0	0	0	0	26	0	0	0	0	0	11	0	0	0
Bacteria	Firmicutes	Clostridia	Oscillospirales	Oscillospirales fa	Hydrogenoanaerobacterium	0	0	0	0	0	0	0	0	0	0	0	0	0	0	0	0	0	0	0	0	0	0	0	0	0	0	0	0	0	0	0	0	0	0	0	0	0	0	0	0	0	0	0	0
Bacteria	Firmicutes	Clostridia	Oscillospirales	Ruminococcaceae	#N/A	43	0	77	0	0	25	0	0	0	0	104	0	203	0	0	0	3	11	0	0	26	0	0	0	0	57	45	1	0	33	0	0	0	13	0	0	0	0	0	0	0	0	0	0
Bacteria	Firmicutes	Clostridia	Oscillospirales	Ruminococcaceae	Harryflintia	0	0	0	0	0	0	0	0	0	0	0	0	12	0	0	0	0	0	0	0	0	0	0	0	0	0	0	0	0	0	0	0	0	0	0	32	0	0	0	0	0	0	0	0
Bacteria	Firmicutes	Clostridia	Oscillospirales	Ruminococcaceae	UBA1819	54	0	0	0	0	0	15	0	0	0	0	25	39	0	0	0	0	47	5	0	0	0	6	0	0	11	21	1	0	0	0	0	0	0	0	0	0	0	0	0	0	0	0	0
Bacteria	Firmicutes	Clostridia	Oscillospirales	Ruminococcaceae	Subdoligranulum	978	0	15	0	0	0	0	7	0	0	0	0	0	0	0	0	0	0	0	0	0	0	0	0	0	0	605	0	0	105	0	0	0	0	0	0	0	0	0	0	0	0	0	0
Bacteria	Firmicutes	Clostridia	Oscillospirales	Ruminococcaceae	Faecalibacterium	1080	0	181	0	0	0	0	0	0	0	0	0	0	0	0	0	0	0	0	0	0	0	0	0	0	0	420	0	13	78	0	0	0	7	0	11	0	0	0	0	0	0	0	0
Bacteria	Firmicutes	Clostridia	Clostridia or	Hungateiclostridiaceae	Fastidiosipila	0	0	0	0	0	0	0	0	0	0	0	0	0	0	0	0	0	0	0	0	0	0	0	0	0	0	0	0	0	26	0	0	0	0	0	0	0	0	0	0	0	0	0	0
Bacteria	Firmicutes	Clostridia	Oscillospirales	Oscillospiraceae	UCG-005	0	0	19	0	0	0	0	0	0	0	0	0	0	0	0	0	0	0	0	0	10	0	260	246	131	0	0	0	0	101	0	0	0	0	0	0	0	0	0	0	0	0	0	0
Bacteria	Firmicutes	Clostridia	Oscillospirales	Oscillospiraceae	NK4A214 group	28	532	16	254	0	0	7	15	96	0	151	0	33	0	25	13	12	6	8	0	106	0	1035	387	35	0	0	60	1019	14	0	0	20	52	23	25	0	8	11	145	549	0	155	6
Bacteria	Firmicutes	Clostridia	Oscillospirales	Oscillospiraceae	Intestinimonas	68	0	14	0	0	0	0	0	0	0	0	0	28	0	0	0	0	25	0	0	0	0	0	0	0	22	0	146	0	49	0	0	0	26	0	7	0	6	7	22	0	0	0	0
Bacteria	Firmicutes	Clostridia	Oscillospirales	Oscillospiraceae	#N/A	459	38	0	0	0	19	192	156	58	7	28	171	602	0	79	0	61	131	21	0	15	0	52	65	0	30	165	28	244	24	0	0	0	0	274	169	0	52	43	23	56	68	77	25
Bacteria	Firmicutes	Clostridia	Oscillospirales	Oscillospiraceae	Pseudoflavonifractor	29	0	0	0	0	0	0	0	0	0	0	0	0	0	0	0	0	0	0	0	0	0	0	0	0	0	0	27	0	0	0	0	0	0	0	0	0	0	0	0	0	0	0	0
Bacteria	Firmicutes	Clostridia	Oscillospirales	Oscillospiraceae	Flavonifractor	5	0	0	0	0	0	0	0	0	0	0	7	0	0	0	0	0	0	0	0	0	0	0	0	0	0	0	0	0	0	0	0	0	0	0	0	0	0	0	0	0	0	0	0
Bacteria	Firmicutes	Clostridia	Oscillospirales	Oscillospiraceae	Oscillibacter	0	0	0	0	0	0	0	0	0	93	0	0	0	0	77	0	0	6	0	0	0	0	6	0	0	0	0	0	0	0	0	0	0	0	0	0	0	13	0	0	16	0	0	0
Bacteria	Firmicutes	Clostridia	Oscillospirales	Oscillospiraceae	UCG-003	70	0	0	0	0	0	0	0	0	0	0	0	0	0	0	0	0	0	0	0	0	0	0	0	0	0	38	32	0	16	0	0	0	0	0	0	0	0	0	66	0	0	0	0
Bacteria	Firmicutes	Clostridia	Oscillospirales	Oscillospiraceae	UCG-002	0	68	0	34	5	127	0	47	37	0	47	0	364	6	231	60	33	384	54	0	24	62	5	163	12	9	0	0	10	0	0	14	27	107	170	36	20	98	28	171	0	0	64	21
Bacteria	Firmicutes	Clostridia	Oscillospirales	Oscillospiraceae	Colidextribacter	0	0	0	0	0	0	17	0	0	4	0	0	0	0	0	0	0	989	0	0	0	0	0	0	0	0	0	0	0	13	0	0	0	0	0	0	0	0	0	0	0	0	0	0
Bacteria	Firmicutes	Clostridia	Oscillospirales	UCG-010	#N/A	0	0	0	0	0	0	0	0	0	0	0	0	0	0	0	0	0	0	0	0	0	0	0	20	0	0	0	0	0	0	0	0	0	0	0	0	0	0	0	6	0	0	0	0
Bacteria	Firmicutes	Clostridia	Oscillospirales	Butyricicoccaceae	Butyricicoccus	179	0	5	0	0	0	0	30	0	0	0	0	0	0	0	0	0	0	0	0	0	0	0	0	0	0	130	91	0	0	0	0	0	0	0	0	0	0	0	0	0	0	0	0
Bacteria	Firmicutes	Clostridia	Oscillospirales	Butyricicoccaceae	#N/A	0	0	0	0	0	0	0	0	0	0	15	0	0	0	0	0	0	0	0	0	0	0	0	0	0	0	0	0	0	0	0	0	0	0	0	0	0	0	0	0	0	0	0	0
Bacteria	Proteobacteria	Alphaproteobacteria	Rhizobiales	Beijerinckiaceae	#N/A	0	0	0	0	0	0	0	0	0	0	0	0	0	0	0	0	0	0	0	0	0	0	1	0	0	0	0	0	0	0	0	0	0	0	0	0	0	0	0	0	0	0	0	0
Bacteria	Firmicutes	Clostridia	Lachnospirales	Defluviitaleaceae	Defluviitaleaceae UCG-011	0	0	0	0	0	0	0	0	0	0	0	0	0	0	0	0	0	0	0	0	0	0	3	11	0	0	0	0	0	0	0	0	0	0	0	0	0	0	0	0	0	0	0	0
Bacteria	Firmicutes	Clostridia	Lachnospirales	Lachnospiraceae	Tuzzerella	50	0	10	0	0	0	0	0	0	0	0	0	0	0	0	0	0	0	0	0	0	0	0	0	0	0	17	0	0	0	0	0	0	0	0	0	0	0	3	0	0	0	0	0
Bacteria	Firmicutes	Clostridia	Lachnospirales	Lachnospiraceae	Lachnospiraceae UCG-010	0	0	0	0	0	0	0	0	0	0	0	0	0	0	0	0	0	0	0	0	4	22	3	0	0	0	0	0	0	0	0	0	0	0	0	0	0	0	0	0	0	0	0	0
Bacteria	Firmicutes	Clostridia	Lachnospirales	Lachnospiraceae	Tyzzerella	0	0	0	0	0	0	0	0	0	0	0	0	0	0	0	0	0	0	0	0	0	0	0	19	0	0	0	0	0	0	0	0	0	0	0	0	0	0	0	0	0	0	0	0
Bacteria	Firmicutes	Clostridia	Lachnospirales	Lachnospiraceae	GCA-900066575	102	0	18	0	0	0	0	0	0	0	0	0	0	0	0	0	0	0	0	0	0	0	0	0	0	0	57	0	0	0	0	0	0	0	0	0	0	0	0	0	0	0	0	0
Bacteria	Firmicutes	Clostridia	Lachnospirales	Lachnospiraceae	Coprococcus	0	0	0	0	0	0	0	0	0	0	0	3966	0	0	0	0	1133	1169	301	0	14	15	297	53	11	0	0	0	0	13	0	0	0	0	0	0	172	19	80	0	0	0	0	32
Bacteria	Firmicutes	Clostridia	Lachnospirales	Lachnospiraceae	Shuttleworthia	0	0	0	0	101	104	0	32	158	0	7	643	105	59	0	25	19	62	683	86	17	14	73	42	0	0	0	14	51	0	0	0	49	60	18	934	0	0	398	549	34	0	101	54
Bacteria	Firmicutes	Clostridia	Lachnospirales	Lachnospiraceae	Lachnospira	0	144	0	456	0	63	35	99	664	35	138	602	359	81	26	10	55	44	20	0	36	133	0	0	170	246	0	89	673	0	0	120	186	250	196	247	411	208	560	232	10	30	79	98
Bacteria	Firmicutes	Clostridia	Lachnospirales	Lachnospiraceae	Howardella	13	0	33	0	5	285	72	19	0	0	0	239	63	0	0	0	28	89	26	0	0	0	70	13	6	41	0	128	0	0	0	0	12	7	20	91	19	39	15	5	0	59	18	13
Bacteria	Firmicutes	Clostridia	Lachnospirales	Lachnospiraceae	Anaerosporobacter	0	0	0	0	0	0	0	0	0	0	0	0	0	0	68	0	0	0	0	0	0	0	0	0	0	0	0	0	0	0	0	0	0	0	0	0	0	0	0	0	0	0	0	0
Bacteria	Firmicutes	Clostridia	Lachnospirales	Lachnospiraceae	Pseudobutyrivibrio	0	0	0	0	0	0	0	1372	0	484	0	0	0	0	168	0	0	0	0	0	0	0	0	53	184	0	0	0	0	0	0	0	0	0	0	0	0	0	0	0	0	0	0	0
Bacteria	Firmicutes	Clostridia	Lachnospirales	Lachnospiraceae	Agathobacter	0	0	0	0	0	0	0	0	58	0	0	0	0	71	0	0	0	0	0	0	0	0	0	0	0	0	0	0	0	0	0	0	0	0	0	0	0	0	0	0	0	0	0	0
Bacteria	Firmicutes	Clostridia	Lachnospirales	Lachnospiraceae	Lachnospiraceae UCG-001	0	0	0	0	0	0	0	0	0	0	0	0	0	0	0	0	0	0	0	0	0	0	0	36	19	0	0	0	0	0	0	0	0	0	0	0	0	0	0	0	0	0	0	0
Bacteria	Firmicutes	Clostridia	Lachnospirales	Lachnospiraceae	Roseburia	0	0	21	0	0	0	0	0	0	0	0	0	0	0	53	8	0	25	112	0	0	0	1810	61	14	0	0	0	0	0	0	0	0	0	0	0	0	4	12	0	0	0	0	25
Bacteria	Firmicutes	Clostridia	Lachnospirales	Lachnospiraceae	Lachnoanaerobaculum	0	0	0	0	0	0	0	0	0	0	0	0	0	0	0	0	0	0	0	0	0	0	0	0	0	0	0	0	0	10	0	0	0	0	0	0	0	0	0	0	0	0	0	0
Bacteria	Firmicutes	Clostridia	Lachnospirales	Lachnospiraceae	Acetitomaculum	13	358	20	51	0	38	597	0	103	10	50	78	117	0	252	0	254	826	24	0	10	0	130	24	0	18	0	33	1768	0	0	0	11	0	173	354	107	0	0	0	78	11	0	0
Bacteria	Firmicutes	Clostridia	Lachnospirales	Lachnospiraceae	Syntrophococcus	39	776	107	22	40	287	1241	415	366	16	304	296	3898	71	206	252	846	445	709	67	138	499	868	389	478	208	0	462	3223	23	39	124	298	299	1091	1813	149	301	534	609	721	249	991	178
Bacteria	Firmicutes	Clostridia	Lachnospirales	Lachnospiraceae	Lachnospiraceae NK3A20 group	0	328	795	867	561	4233	2497	3957	1288	487	5088	11927	7363	1413	2949	3469	357	1020	1487	227	2884	6005	3942	677	10564	89	0	1582	343	74	481	2301	475	3564	1972	4713	0	2725	10250	7153	844	6999	2215	5560
Bacteria	Firmicutes	Clostridia	Lachnospirales	Lachnospiraceae	#N/A	66	2056	349	3592	155	6800	7584	1150	1089	487	1262	3011	2577	96	1649	807	4392	5490	1758	109	256	858	2124	1572	859	785	20	3454	21098	51	106	176	351	944	1969	6431	427	655	1068	9610	1191	378	2700	432
Bacteria	Firmicutes	Clostridia	Lachnospirales	Lachnospiraceae	Oribacterium	198	0	13	808	1376	11	12	0	1089	245	27	54	0	20	0	122	627	24	6004	1546	38	1947	407	121	187	5	95	708	0	205	1650	3785	1630	519	28	30	486	905	3523	3999	28	98	0	685
Bacteria	Firmicutes	Clostridia	Lachnospirales	Lachnospiraceae	Lachnospiraceae UCG-002	0	0	15	0	0	0	105	0	0	0	0	43	24	0	0	0	0	0	0	0	0	0	0	0	0	0	0	42	112	0	0	0	0	0	0	0	0	0	0	0	0	0	0	0
Bacteria	Firmicutes	Clostridia	Lachnospirales	Lachnospiraceae	Moryella	0	0	0	43	68	0	91	87	50	0	31	0	140	0	0	32	159	0	13	0	34	0	0	6	0	156	0	144	99	0	7	34	66	157	569	550	46	119	223	135	0	13	11	174
Bacteria	Firmicutes	Clostridia	Lachnospirales	Lachnospiraceae	Lachnoclostridium	0	0	0	0	0	0	0	0	0	0	0	4	0	0	0	0	0	0	0	0	0	0	0	0	0	18	0	18	505	10	0	0	0	0	0	0	0	0	0	17	0	0	0	0
Bacteria	Firmicutes	Clostridia	Lachnospirales	Lachnospiraceae	Hungatella	23	0	0	0	0	0	0	0	0	0	0	0	0	0	0	0	0	0	0	0	0	0	0	0	0	0	0	0	98	0	0	0	0	0	0	0	0	0	0	0	12	0	0	0
22NDF = Calves fed with starter concentrate with 220g NDF/kg; 22Hay = calves fed with starter concentrate with 220g NDF/kg and grass hay; 31NDF = calves fed with starter concentrate containing 310g NDF/kg; #N/D: Not detected.
ASV: Amplicon sequencing variants; AWM: Acidified whole milk; MR: milk replacer; WM: whole milk; #N/D: Not detected
[truncated: 32 more columns]
