# Supplementary material for: Ruminal and Fecal Bacteriome of Dairy Calves Fed Different Levels and Sources of NDF
Source: Animals (Basel). 2021 Sep 16;11(9):2705. doi: 10.3390/ani11092705 (PMC8464983; doi:10.3390/ani11092705)
Supplement: Supplementary file 1 [file animals-11-02705-s001.zip › Supplementary Table S4.xlsx]

## Sheet: Planilha1
Supplementary Table S4. Abundance of phyla over the weeks of ruminal fluid samples collected of calves fed different solid diet levels and sources of NDF
Taxon	Abundance, %
	Week 2				Week 4				Week 6				Week 8				Week 10				Total mean
Phyla	22Hay	22NDF	31NDF	Mean	22Hay	22NDF	31NDF	Mean	22Hay	22NDF	31NDF	Mean	22Hay	22NDF	31NDF	Mean	22Hay	22NDF	31NDF	Mean
Firmicutes	29.2636	42.5606	47.7291	39.8511	49.4298	47.1984	52.3844	49.6709	39.5808	52.5517	40.1714	44.1013	44.5617	49.7397	40.0953	44.7989	45.2588	47.5039	43.092	45.2849	44.7414
Bacteroidota	22.4904	28.9239	36.424	29.2794	34.9283	35.0936	29.559	33.1936	37.8373	28.4525	35.2985	33.8628	44.6468	30.5606	30.993	35.4001	43.6115	35.9702	40.1667	39.9161	34.3304
Actinobacteriota	13.5889	12.9522	9.16389	11.9017	6.84196	9.91376	6.78037	7.84536	10.4101	5.90134	9.3755	8.56233	1.91517	10.7112	15.7646	9.46363	2.14152	8.92082	1.45016	4.17084	8.38877
Proteobacteria	2.13462	3.8827	4.33006	3.44913	6.10913	4.66972	7.27501	6.01795	2.96328	4.52004	7.14229	4.8752	3.81194	6.44663	4.14681	4.80179	3.21321	4.18584	9.80178	5.73361	4.97554
Synergistota	4.04244	2.86215	0.849113	2.58457	1.03854	1.5044	1.22095	1.25463	4.13493	1.38898	3.52077	3.01489	3.06219	1.00047	2.61542	2.22603	1.55013	1.07706	2.67558	1.76759	2.16954
Spirochaetota	15.6262	0.392117	0.292418	5.43692	0.612855	0.526889	1.02433	0.721358	3.33091	5.84988	0.466918	3.2159	0.563433	0.1145	1.85561	0.844514	3.47508	0.342174	0.907772	1.57501	2.35874
Verrucomicrobiota	10.3428	5.55922	0	5.30067	0.00109664	0	0.00833558	0.00314407	0.0568906	0.00192335	1.73424	0.597686	0	0	2.41359	0.80453	0.00992408	0	0.00941635	0.00644681	1.3425
Desulfobacterota	1.80018	1.79536	0.745944	1.44716	0.739355	0.553293	1.09528	0.795976	1.25538	0.934674	0.737035	0.975697	0.924324	1.22492	0.910722	1.01999	0.566682	1.80483	0.641594	1.00437	1.04864
Campilobacterota	0.303908	0.557502	0.4267	0.42937	0.252464	0.411611	0.0453444	0.236473	0.199728	0.267321	0.386263	0.284437	0.114678	0.101392	0.184495	0.133522	0.0464469	0.0537823	0.473428	0.191219	0.255004
Fibrobacterota	0.253785	0.133107	0	0.128964	0.0166423	0.124836	0.0228073	0.0547617	0.13426	0.0839764	0.0337262	0.0839874	0.358579	0.00462225	0.364674	0.242625	0.0906625	0.00436904	0.626656	0.240562	0.15018
Elusimicrobiota	0.122921	0.373136	0.0291281	0.175061	0	0	0.195172	0.0650572	0.0685861	0.030828	0.929494	0.342969	0.0150735	0	0.470698	0.161924	0	0	0.0859711	0.028657	0.154734
Patescibacteria	0	0	0	0	0	0	0.00516849	0.00172283	0.00548358	0.00959997	0.127699	0.0475941	0.0260921	0.0912926	0.161158	0.0928476	0.0263181	0.101988	0.018872	0.0490594	0.0382448
Fusobacteriota	0.0301571	0.00798563	0.00966744	0.0159367	0.0298565	0.0034673	0.383783	0.139036	0.0099768	0.0072408	0.076106	0.0311079	0	0	0.0240016	0.00800053	0	0	0.0273544	0.00911815	0.0406398
Planctomycetota	0	0	0	0	0	0	0	0	0	0	0	0	0	0	0	0	0.00975202	0.0350263	0.0183178	0.021032	0.00420641
Nitrospirota	0	0	0	0	0	0	0	0	0.0123381	0	0	0.00411269	0	0	0	0	0	0	0	0	0.000822538
Myxococcota	0	0	0	0	0	0	0	0	0	0	0	0	0	0.00463962	0	0.00154654	0	0	0	0	0.000309308
Cyanobacteria	0	0	0	0	0	0	0	0	0	0	0	0	0	0	0	0	0	0	0.00435508	0.00145169	0.000290339
22NDF = Calves fed with starter concentrate with 220g NDF/kg; 22Hay = calves fed with starter concentrate with 220g NDF/kg and grass hay; 31NDF = calves fed with starter concentrate containing 310g NDF/kg.
