# Supplementary material for: Ruminal and Fecal Bacteriome of Dairy Calves Fed Different Levels and Sources of NDF
Source: Animals (Basel). 2021 Sep 16;11(9):2705. doi: 10.3390/ani11092705 (PMC8464983; doi:10.3390/ani11092705)
Supplement: Supplementary file 1 [file animals-11-02705-s001.zip › Supplementary Table S5.xlsx]

## Sheet: Planilha1
Supplementary Table S5. Abundance of genera over the weeks of ruminal fluid samples collected of calves fed different solid diet levels and sources of NDF
Taxons			Abundance, %
			Week 2				Week 4				Week 6				Week 8				Week 10				Total mean
Phyla	Family	Genera	22Hay	22NDF	31NDF	Mean	22Hay	22NDF	31NDF	Mean	22Hay	22NDF	31NDF	Mean	22Hay	22NDF	31NDF	Mean	22Hay	22NDF	31NDF	Mean
Bacteroidota	Prevotellaceae	Prevotella	1.58378	8.96613	18.0306	9.52682	20.6306	27.0056	17.4422	21.6928	25.585	20.5237	18.6727	21.5938	33.8846	21.4494	19.2659	24.8666	33.7464	28.7896	32.4568	31.6643	21.8689
Firmicutes	Selenomonadaceae	#N/A	0.151917	3.44704	4.20499	2.60132	10.2037	19.088	19.1218	16.1378	3.6057	12.2207	11.8809	9.23578	18.8431	17.5022	0.786958	12.3774	1.80025	4.43299	8.28359	4.83894	9.03825
Firmicutes	Lachnospiraceae	Lachnospiraceae NK3A20 group	0.485416	0.597676	10.7438	3.94229	4.82488	4.83232	14.415	8.02405	9.81424	10.1988	9.40503	9.80603	3.75394	5.93223	16.7967	8.82763	12.2259	17.796	5.30942	11.7771	8.47542
Bacteroidota	Prevotellaceae	#N/A	2.52532	2.96616	4.90114	3.46421	8.50607	5.41149	3.00826	5.64194	7.86028	4.84926	4.40774	5.70576	6.65565	5.75249	7.26532	6.55782	2.73728	4.08546	4.01112	3.61129	4.9962
Firmicutes	Lachnospiraceae	#N/A	1.49353	7.29202	2.24473	3.67676	7.30096	3.33659	6.4109	5.68281	2.7234	5.75489	3.15489	3.87773	4.77505	3.30687	5.31496	4.46562	3.14552	6.20738	5.22572	4.85954	4.51249
Firmicutes	Acidaminococcaceae	Succiniclasticum	4.08601	7.36551	5.09043	5.51398	4.78924	4.41529	2.39015	3.86489	4.13377	1.64336	1.56242	2.44652	2.02429	7.26292	3.27885	4.18869	1.80592	3.09125	8.27435	4.39051	4.08092
Bacteroidota	Muribaculaceae	#N/A	6.56579	9.10009	12.1297	9.26521	4.45973	0.781517	1.00754	2.08293	1.6399	2.00947	3.19986	2.28308	2.16936	2.65901	1.52603	2.11813	5.68815	2.28432	1.66039	3.21095	3.79206
Actinobacteriota	Atopobiaceae	Olsenella	1.591	3.66191	5.02234	3.42508	2.99731	7.30601	3.13309	4.4788	2.87464	3.64595	8.09489	4.87183	0.452003	2.00815	7.73761	3.39925	1.93811	3.54116	1.3173	2.26552	3.6881
Firmicutes	Ruminococcaceae	Ruminococcus	3.59146	0.330924	0.718493	1.54696	2.50786	0.897076	0.244282	1.2164	2.28952	2.7897	0.318148	1.79912	1.79708	2.82901	0.283765	1.63662	14.5887	1.87835	5.75257	7.40653	2.72113
Proteobacteria	Succinivibrionaceae	Succinivibrio	1.0042	1.78219	3.04466	1.94368	1.45545	1.55632	0.475869	1.16255	1.80643	3.39417	1.31136	2.17066	1.12059	5.73858	3.34619	3.40179	1.88366	3.42443	5.57722	3.62844	2.46142
Spirochaetota	Spirochaetaceae	Treponema	15.6262	0.392117	0.292418	5.43692	0.612855	0.526889	1.02433	0.721358	3.33091	5.84988	0.466918	3.2159	0.563433	0.1145	1.85561	0.844514	3.47508	0.342174	0.907772	1.57501	2.35874
Firmicutes	Veillonellaceae	Megasphaera	6.77815	5.17972	5.29313	5.75033	5.04056	2.07826	0.0682292	2.39568	5.47715	2.11378	0.180948	2.59063	0.683177	0.665994	0.396046	0.581739	0.063935	0.304403	0.888873	0.41907	2.34749
Actinobacteriota	Bifidobacteriaceae	Pseudoscardovia	0	0.0413517	0	0.0137839	0.0656583	0.472001	0.781045	0.439568	7.09426	1.33594	0.918735	3.11631	0.80661	7.54653	7.25603	5.20306	0.102973	4.14322	0.0469974	1.43106	2.04076
Firmicutes	Lachnospiraceae	Oribacterium	0.0677431	0.305822	0.0631476	0.145571	1.0179	3.94957	0.993962	1.98715	0.177416	2.16462	1.68986	1.34397	2.57022	1.51039	1.6385	1.90637	1.48745	3.62639	2.31758	2.47714	1.57204
Actinobacteriota	Bifidobacteriaceae	Bifidobacterium	0.302409	5.26151	3.8449	3.13627	3.66619	2.07415	2.78008	2.84014	0.35505	0.863364	0.313889	0.510768	0.645386	1.03387	0.670058	0.783106	0.0369236	1.10954	0.0653559	0.40394	1.53485
Verrucomicrobiota	Akkermansiaceae	Akkermansia	10.3406	5.55922	0	5.29994	0	0	0.00656039	0.0021868	0	0	1.72129	0.573763	0	0	2.41083	0.803609	0	0	0.00651296	0.00217099	1.33633
Bacteroidota	Prevotellaceae	Alloprevotella	8.09819	4.54989	0.550154	4.39941	0.226777	0.26005	1.8548	0.780543	0.351439	0.366774	0.206166	0.308126	0.0419548	0.332742	0	0.124899	0.24553	0.076582	0.513934	0.278682	1.17833
Firmicutes	Lachnospiraceae	Syntrophococcus	0.553648	1.1621	1.24062	0.985458	0.703993	1.29389	1.0227	1.00686	1.672	1.66541	1.5885	1.64197	0.837683	0.896965	1.25805	0.997566	1.29929	1.30422	0.702033	1.10185	1.14674
Firmicutes	Acidaminococcaceae	Acidaminococcus	1.616	2.6514	2.35096	2.20612	1.26337	0.872003	0.579261	0.904878	0.694969	1.21721	0.553603	0.821928	0.981778	1.52412	0.286103	0.930668	0.314065	0.187489	0.643102	0.381552	1.04903
Desulfobacterota	Desulfovibrionaceae	Desulfovibrio	1.78725	1.77565	0.736109	1.433	0.739355	0.551064	1.07379	0.78807	1.25538	0.934674	0.722462	0.970839	0.924324	1.22492	0.892054	1.01377	0.566682	1.80483	0.621974	0.99783	1.0407
Actinobacteriota	Coriobacteriaceae	Collinsella	11.6354	3.3837	0.0307742	5.01661	0.00986907	0.00334314	0	0.00440407	0	0	0.00971566	0.00323855	0	0.00801282	0.00276281	0.00359188	0	0	0	0	1.00557
Proteobacteria	Succinivibrionaceae	Succinivibrionaceae UCG-001	0	0.259249	0.272089	0.177113	3.86971	2.69589	0.914034	2.49321	0.649035	0.621073	0.459084	0.576398	2.53932	0.395115	0.127255	1.02056	0.0548164	0.167497	0.901393	0.374569	0.928371
Firmicutes	Selenomonadaceae	Selenomonas	0.20246	0.070238	7.68994	2.65421	0.372468	0.243676	0.223055	0.279733	0	3.84934	0.171643	1.34033	0.229346	0.0175185	0.0160011	0.087622	0.149067	0	0.670835	0.273301	0.927039
Synergistota	Synergistaceae	Pyramidobacter	1.43738	1.23058	0.823222	1.16373	0.855409	1.04112	1.09057	0.995701	0.578584	0.66615	0.473643	0.572792	0.372437	0.663217	0.76298	0.599545	0.536173	0.72793	2.12768	1.13059	0.892472
Synergistota	Synergistaceae	#N/A	0	0	0.00485468	0.00161823	0.133787	0.449683	0.0770846	0.220185	3.40344	0.482059	2.85202	2.24584	2.68976	0.266615	1.14558	1.36732	1.01396	0.295638	0.450832	0.586809	0.884354
Firmicutes	Anaerovoracaceae	#N/A	0.338083	0.403103	0.75648	0.499222	0.703962	0.89994	0.23248	0.612127	0.770965	0.932893	1.10598	0.936614	1.21318	0.733305	1.29842	1.08163	1.35156	1.11084	0.449161	0.970521	0.820024
Firmicutes	Selenomonadaceae	Mitsuokella	0.318996	2.38754	2.85897	1.85517	0.504731	0.316484	1.0359	0.619038	1.85523	0.862443	0.278685	0.998787	0.336203	0.222604	0.0607826	0.20653	0.155772	0.0666382	0.348791	0.1904	0.773985
Proteobacteria	Neisseriaceae	#N/A	0.768379	0.529221	0.606995	0.634865	0.25855	0.250695	5.18687	1.89871	0.200468	0.241149	1.73842	0.726678	0.0307737	0.175238	0.157982	0.121331	0.00541648	0.0988705	0.264888	0.123058	0.700928
Firmicutes	Veillonellaceae	Dialister	0	0.202495	0.667322	0.289939	0.128256	1.29103	0.153537	0.524274	0.224687	1.81934	1.20016	1.0814	1.22836	3.02912	0.0398537	1.43244	0.190033	0.0505273	0.0630102	0.10119	0.685848
Firmicutes	Erysipelatoclostridiaceae	Sharpea	2.0483	0.34273	0.372987	0.921339	5.77106	0.33546	0.108448	2.07166	0.0013709	0.214762	0.0194355	0.0785229	0.0107866	0.434993	0.0565082	0.167429	0.0113001	0.0125659	0.00919359	0.0110199	0.649993
Firmicutes	Erysipelatoclostridiaceae	Erysipelotrichaceae UCG-002	0.0171877	0.0535514	0.0669821	0.0459071	0.0887746	0.0100294	0.0120598	0.0369546	0.0692621	0.350507	1.27528	0.565018	0.421873	0.550743	2.10235	1.02499	1.70894	1.40281	1.04125	1.38433	0.61144
Bacteroidota	Prevotellaceae	Prevotellaceae NK3B31 group	0.0303145	0.0143894	0	0.0149013	0.00548318	0.00230123	5.12858	1.71212	0.00262295	0	0.254226	0.0856164	0.384954	0.0197184	1.5441	0.649592	0.268222	0.0436904	0.0438063	0.118573	0.516161
Bacteroidota	Rikenellaceae	Rikenellaceae RC9 gut group	0.353488	0.41975	0.417151	0.396796	0.455142	1.19313	0.0780782	0.575449	1.62981	0.341651	0.179227	0.716895	0.802268	0.26481	0.491367	0.519482	0.237552	0.102817	0.299912	0.213427	0.48441
Firmicutes	Lachnospiraceae	Lachnospira	0.0774268	0.318005	0.704465	0.366632	0.401483	0.382182	1.20887	0.664177	0.486677	0.490691	0.672982	0.550116	0.0486	0.306147	0.944282	0.43301	0.17335	0.684507	0.320934	0.39293	0.481373
Firmicutes	Erysipelotrichaceae	Erysipelotrichaceae UCG-009	0.0043756	0.60359	0.291986	0.299984	0.590864	0.33509	0.566945	0.497633	0.358698	0.0733936	0.406462	0.279518	0.421188	0.328056	0.673584	0.474276	0.217093	1.31206	0.488444	0.672534	0.444789
Firmicutes	Lachnospiraceae	Coprococcus	0	0.0064612	0	0.00215373	0	0	0.293143	0.0977144	1.36952	0.0744619	1.17392	0.872636	0.835524	0.366297	1.34319	0.848337	0.217186	0.783006	0.105209	0.368467	0.437862
Bacteroidota	Porphyromonadaceae	Porphyromonas	0.0386723	0.105109	0	0.0479272	0.0175459	0.0231697	0.0787247	0.0398134	0.00468348	0.00464637	5.94436	1.98456	0	0	0.169345	0.0564482	0	0	0.0156311	0.00521037	0.426793
Firmicutes	Ruminococcaceae	CAG-352	2.639	0.0130813	0.139168	0.930417	0.118341	0.52933	0	0.21589	0	1.88085	0.0307822	0.63721	0.18673	0.0429165	0	0.0765487	0.139955	0.208257	0.148522	0.165578	0.405129
Synergistota	Synergistaceae	Cloacibacillus	2.60506	1.63157	0.021037	1.41922	0.0493457	0.0135916	0.0532937	0.0387436	0.152903	0.240767	0.195105	0.196258	0	0.0706353	0.706863	0.259166	0	0.0534878	0.0970646	0.0501841	0.392715
Bacteroidota	Bacteroidaceae	Bacteroides	0.765179	0.746706	0.137736	0.549874	0.226449	0.138991	0.596743	0.320727	0.160887	0.103531	1.67312	0.645845	0.291258	0.0413914	0.177414	0.170021	0.0835239	0.0917928	0.144004	0.10644	0.358582
Proteobacteria	Pasteurellaceae	Bibersteinia	0.0107423	0.470626	0.222868	0.234745	0.357332	0.0606277	0.396903	0.271621	0.1071	0.134168	0.950515	0.397261	0.0453125	0.0230903	0.223235	0.0972125	0.0347811	0.028541	1.68473	0.582684	0.316705
Firmicutes	Erysipelotrichaceae	Erysipelotrichaceae UCG-006	0.313813	0.222566	0.13743	0.224603	0.692648	0.2121	0.307851	0.4042	0.239117	0.184851	0.290217	0.238061	0.222236	0.357002	0.680414	0.419884	0.111056	0.323867	0.0303403	0.155088	0.288367
Firmicutes	Streptococcaceae	Streptococcus	0.216248	2.6969	0.250286	1.05448	0.105699	0.0225561	0.0118943	0.0467164	0.066601	0.107409	0.0567228	0.0769109	0.0201303	0.0849961	0.0386968	0.047941	0.12481	0.0203888	0.116143	0.0871138	0.262632
Campilobacterota	Campylobacteraceae	Campylobacter	0.303908	0.557502	0.4267	0.42937	0.252464	0.411611	0.0453444	0.236473	0.199728	0.267321	0.386263	0.284437	0.114678	0.101392	0.184495	0.133522	0.0464469	0.0537823	0.473428	0.191219	0.255004
Firmicutes	Lachnospiraceae	Acetitomaculum	0.236425	0.54901	0.446823	0.410753	0.208572	0.157848	0.238742	0.201721	0.0792336	0.0557296	0.0822454	0.0724028	0.475906	0.0693651	0.127361	0.224211	0.10411	0.778922	0.141825	0.341619	0.250141
Firmicutes	Eubacteriaceae	Pseudoramibacter	0	0.131144	0.115681	0.0822751	0.267988	0.239577	0.323384	0.276983	0.510643	0.310561	0.356	0.392401	0.130668	0.180048	0.337259	0.215991	0.24343	0.257557	0.129499	0.210162	0.235563
Firmicutes	Erysipelotrichaceae	#N/A	0.632608	0.366113	0.291441	0.430054	0.0142556	0.00349016	0.87903	0.298925	0.0319128	0.0196219	0.305135	0.11889	0.33626	0.0231633	0.240047	0.199823	0.0245836	0.107879	0.0324963	0.0549864	0.220536
Firmicutes	Lachnospiraceae	Shuttleworthia	0	0.0158419	0.0177236	0.0111885	0.136654	0.326733	0.0845091	0.182632	0.33527	0.340048	0.00324023	0.226186	0.302818	0.874075	0.270622	0.482505	0.0716664	0.132719	0.110045	0.10481	0.201464
Bacteroidota	Marinifilaceae	Butyricimonas	1.18183	0.918652	0	0.700162	0.139196	0.00799668	0.0770846	0.0747591	0.161313	0.0155003	0.134406	0.10374	0.02319	0	0.0630922	0.0287608	0.0291352	0.00538866	0.019688	0.0180706	0.185098
Firmicutes	Oscillospiraceae	NK4A214 group	0.369226	0.317411	0.00323646	0.229958	0.111637	0.0431952	0	0.0516109	0.0590508	0.312283	0.24623	0.205855	0.0254105	0.00115556	0.0410916	0.0225526	0.892553	0.112252	0.187446	0.397417	0.181479
Bacteroidota	Prevotellaceae	Prevotellaceae UCG-004	0.303071	0.0144823	0	0.105851	0.15052	0.247276	0.00984058	0.135879	0.280136	0.178323	0.113401	0.19062	0.225989	0.0326355	0.147136	0.135254	0.272399	0.0160957	0.50315	0.263881	0.166297
Proteobacteria	Pasteurellaceae	Gallibacterium	0.0153146	0.144953	0	0.0534227	0	0	0.0918454	0.0306151	0	0	2.08239	0.69413	0	0	0.0146676	0.00488921	0	0	0.0442881	0.0147627	0.159564
Elusimicrobiota	Elusimicrobiaceae	Elusimicrobium	0.122921	0.373136	0.0291281	0.175061	0	0	0.195172	0.0650572	0.0685861	0.030828	0.929494	0.342969	0.0150735	0	0.470698	0.161924	0	0	0.0859711	0.028657	0.154734
Fibrobacterota	Fibrobacteraceae	Fibrobacter	0.253785	0.133107	0	0.128964	0.0166423	0.124836	0.0228073	0.0547617	0.13426	0.0839764	0.0337262	0.0839874	0.358579	0.00462225	0.364674	0.242625	0.0906625	0.00436904	0.626656	0.240562	0.15018
Firmicutes	Oscillospiraceae	#N/A	0.254126	0.182273	0.0504785	0.162293	0.126001	0.116032	0.0428907	0.0949744	0.296879	0.151357	0.123065	0.190434	0.0975961	0.0921056	0.250539	0.146747	0.07318	0.197065	0.141191	0.137145	0.146319
Firmicutes	Oscillospiraceae	UCG-002	0.0442439	0.0065524	0.0841478	0.0449814	0.102441	0.140664	0.0572199	0.100108	0.132097	0.145914	0.455951	0.244654	0.26797	0.055044	0.266062	0.196359	0.150969	0.118613	0.0678846	0.112489	0.139718
Firmicutes	Selenomonadaceae	Anaerovibrio	0.572496	0.771373	0	0.447956	0.0465983	0	0.0393623	0.0286536	0.0606773	0.00192335	0.0599132	0.0408379	0.0626131	0	0.0360551	0.0328894	0.0702061	0.0488977	0.251101	0.123402	0.134748
Firmicutes	Selenomonadaceae	Veillonellaceae UCG-001	0.199807	0	0	0.0666022	0	0	0.250935	0.083645	0.905556	0	0.163618	0.356391	0.236538	0	0.124008	0.120182	0	0	0.0612218	0.0204073	0.129446
Firmicutes	Lachnospiraceae	Moryella	0	0.128945	0.102617	0.0771874	0.106014	0.464458	0.0452125	0.205228	0.07015	0.161862	0.0586477	0.0968865	0.0580638	0.130279	0.140393	0.109579	0.0322564	0.343173	0.0258145	0.133748	0.124526
Firmicutes	Lachnospiraceae	Roseburia	0	0	0	0	0	0	0	0	0	0.00426171	0	0.00142057	0.0632874	0.0871022	0.277879	0.142756	1.06245	0.0492787	0.104234	0.405321	0.1099
Firmicutes	Acidaminococcaceae	Phascolarctobacterium	0.318136	0.478808	0.0161543	0.271033	0.0419571	0	0.0590435	0.0336669	0.0118632	0.00302231	0.315759	0.110215	0.114791	0	0.244016	0.119602	0	0	0.0386815	0.0128938	0.109482
Firmicutes	Veillonellaceae	Veillonella	0.0584018	1.30026	0.0483372	0.469001	0.0480647	0	0.0541232	0.0340626	0.0218562	0	0.0242891	0.0153818	0.00614734	0.014881	0	0.00700943	0.00139315	0	0.0304482	0.0106138	0.107214
Firmicutes	Lachnospiraceae	Pseudobutyrivibrio	0	0	0	0	0.469059	0	0.244374	0.237811	0.274171	0	0.00809638	0.0940892	0.0660916	0	0	0.0220305	0.113861	0	0.0664322	0.0600976	0.0828057
Bacteroidota	Prevotellaceae	Prevotellaceae YAB2003 group	0	0.0289645	0.218461	0.0824751	0.0588026	0.0104705	0.0475628	0.0389453	0	0.00278782	0.0518168	0.0182015	0	0	0.00400027	0.00133342	0.00804667	0.418968	0.292662	0.239892	0.0761695
Firmicutes	Lachnospiraceae	Howardella	0.0151572	0.0555071	0.0388859	0.0365168	0.172804	0.0471487	0.024172	0.0813748	0.101368	0.0637983	0.00887532	0.0580139	0.0532842	0.0990559	0.0816222	0.0779875	0.0472626	0.0774579	0.0430825	0.0559343	0.0619655
Bacteroidota	Tannerellaceae	Parabacteroides	0.217226	0.239243	0	0.152156	0.0043033	0	0.050843	0.0183821	0.0474527	0.033546	0.0939289	0.0583092	0.0289875	0	0.129711	0.0528994	0.00550396	0.00512601	0.00781555	0.00614851	0.0575791
Firmicutes	Ruminococcaceae	Faecalibacterium	0.545455	0.240316	0	0.261924	0	0.00787313	0.00820049	0.00535787	0	0	0.0388626	0.0129542	0	0	0	0	0	0	0	0	0.0560471
Proteobacteria	Alcaligenaceae	Pelistega	0.0300784	0.215029	0.0518303	0.0989793	0.0172756	0.0196115	0.0869251	0.0412708	0	0.0507567	0.137638	0.0627984	0	0.00686813	0.126675	0.0445144	0	0	0.0377752	0.0125917	0.0520309
Firmicutes	Ruminococcaceae	Subdoligranulum	0.426464	0.321276	0.00161823	0.249786	0.00215165	0	0.00656039	0.00290401	0	0	0	0	0	0	0	0	0	0	0.00145169	0.000483898	0.0506348
Proteobacteria	Erwiniaceae	Pantoea	0	0	0	0	0	0	0	0	0.00685448	0	0	0.00228483	0	0	0	0	0.223253	0.0636133	0.426706	0.237858	0.0480285
Proteobacteria	Pasteurellaceae	#N/A	0.0439252	0.0828697	0.0242303	0.0503417	0.0437443	0.00927688	0.0180411	0.0236874	0.0170435	0.042038	0.152679	0.0705869	0.0460597	0.0219208	0.024878	0.0309529	0.0233192	0.031209	0.0943652	0.0496312	0.04504
Firmicutes	Oscillospiraceae	Intestinimonas	0.0283234	0.0697102	0.0241686	0.0407341	0	0.00913245	0.0512483	0.0201269	0.00624463	0.0103711	0.41292	0.143178	0.0115982	0.0125916	0.0120008	0.0120635	0	0	0.0104638	0.00348795	0.0439182
Bacteroidota	Weeksellaceae	Bergeyella	0.27992	0.26397	0.00491739	0.182936	0.00548282	0.00116339	0.0393623	0.0153362	0	0	0.0340048	0.0113349	0	0	0.00933396	0.00311132	0	0	0.0128859	0.0042953	0.0434027
Bacteroidota	Rikenellaceae	Alistipes	0.208284	0.197636	0.00161823	0.135846	0.0107582	0.0104705	0.016401	0.0125432	0.0354052	0.00278782	0.02429	0.0208277	0.0429015	0	0.0321075	0.025003	0.00550396	0.00404149	0.0157802	0.00844189	0.0405324
Patescibacteria	Saccharimonadaceae	Candidatus Saccharimonas	0	0	0	0	0	0	0.00516849	0.00172283	0.00548358	0.00959997	0.127699	0.0475941	0.0260921	0.0912926	0.161158	0.0928476	0.0263181	0.101988	0.018872	0.0490594	0.0382448
Firmicutes	Lactobacillaceae	Lactobacillus	0.0193361	0.00908822	0.0971479	0.0418574	0.106367	0.0413791	0.00887595	0.0522072	0.00822538	0.102787	0.0124254	0.0411459	0.0719091	0.0172768	0.0567638	0.0486499	0.011403	0.00436904	0	0.00525735	0.0378236
Firmicutes	Veillonellaceae	Allisonella	0	0.0288393	0.0196696	0.0161696	0.0494061	0.10757	0.0151662	0.0573809	0.00156116	0.114836	0.0248509	0.0470826	0.0123737	0.115882	0.0260828	0.0514462	0.019504	0.0112978	0.00919359	0.0133318	0.0370822
Firmicutes	Oscillospiraceae	UCG-005	0.00859383	0.037475	0	0.0153563	0	0	0	0	0	0	0.00485783	0.00161928	0	0	0.0193651	0.00645503	0.378019	0.0552337	0.03106	0.154771	0.0356403
Actinobacteriota	Corynebacteriaceae	Corynebacterium	0.0128908	0.225846	0.223801	0.154179	0.0178897	0.0184672	0	0.012119	0.00156116	0	0	0.000520386	0	0.0251832	0.00276281	0.00931532	0	0	0.00130259	0.000434197	0.0353136
Fusobacteriota	Fusobacteriaceae	Fusobacterium	0.0301571	0	0.00966744	0.0132748	0.0199869	0.00230123	0.373942	0.132077	0.00685448	0.00384671	0.0404819	0.017061	0	0	0.0133342	0.00444474	0	0	0.0221441	0.00738136	0.0348477
Firmicutes	Erysipelotrichaceae	Solobacterium	0	0.00131657	0.317414	0.106244	0.0854385	0.00668628	0	0.0307083	0.0524746	0.00671998	0	0.0197315	0.00347947	0.014881	0.00414966	0.00750336	0	0	0	0	0.0328374
Firmicutes	Ruminococcaceae	#N/A	0.0366812	0.0586461	0.0327199	0.0426824	0.0164146	0.00345185	0.0369258	0.0189307	0.128082	0	0.0744867	0.0675227	0.00472195	0	0.014931	0.00655099	0.0174345	0.00341734	0.0606106	0.0271541	0.0325682
Bacteroidota	Tannerellaceae	#N/A	0.155831	0.070715	0	0.0755154	0	0	0.0442826	0.0147609	0.0118632	0.020444	0.121456	0.0512543	0	0	0.0533369	0.017779	0	0	0	0	0.0318619
Proteobacteria	Comamonadaceae	Comamonas	0.231907	0.181617	0	0.137841	0	0	0.0147609	0.00492029	0	0	0.0404819	0.013494	0	0	0	0	0	0	0.00651296	0.00217099	0.0316853
Firmicutes	Erysipelatoclostridiaceae	UCG-004	0.0612191	0.0406465	0	0.0339552	0.020187	0.00580416	0.083645	0.0365454	0.0714711	0.0285774	0.0680364	0.0560283	0.0660337	0.00228938	0.0134922	0.0272718	0.00684697	0	0.00696027	0.00460241	0.0316806
Firmicutes	Enterococcaceae	Enterococcus	0	0.439362	0.0209461	0.153436	0	0	0	0	0	0	0	0	0	0	0.00414422	0.00138141	0	0	0	0	0.0309635
Proteobacteria	Sphingomonadaceae	Sphingomonas	0	0	0	0	0	0	0	0	0.0124893	0	0	0.00416309	0	0	0	0	0.175453	0.092062	0.165629	0.144381	0.0297089
Proteobacteria	Enterobacteriaceae	#N/A	0	0	0	0	0.0152421	0.00450653	0	0.00658288	0	0	0	0	0	0.0150788	0.0138375	0.00963876	0.192356	0.0456738	0.0967841	0.111605	0.0255652
Firmicutes	Selenomonadaceae	Schwartzia	0.0153146	0.304739	0	0.106685	0	0.0624053	0	0.0208018	0	0.000929273	0	0.000309758	0	0	0	0	0	0	0	0	0.0255592
Firmicutes	Oscillospiraceae	Colidextribacter	0	0.00516896	0	0.00172299	0.00328969	0	0	0.00109656	0.00131813	0	0	0.000439377	0.364185	0	0	0.121395	0	0.00728173	0	0.00242724	0.0254162
Proteobacteria	Moraxellaceae	Acinetobacter	0	0.0039683	0	0.00132277	0.0161871	0	0	0.00539569	0.109815	0	0	0.0366049	0.0100556	0	0.0202774	0.010111	0.161116	0	0.0491774	0.0700979	0.0247064
Actinobacteriota	Actinomycetaceae	Actinomyces	0.0257815	0.257156	0	0.0943124	0.0120622	0	0.0377222	0.0165948	0	0	0.0161944	0.00539815	0	0.00686813	0.00276281	0.00321031	0	0	0	0	0.0239031
Firmicutes	Clostridiaceae	Clostridium sensu stricto 1	0.0196902	0.0440886	0	0.0212596	0	0	0.0114807	0.00382689	0	0	0	0	0	0	0.00800053	0.00266684	0.232542	0	0	0.077514	0.0210535
Proteobacteria	Xanthomonadaceae	Stenotrophomonas	0	0	0	0	0	0.0255945	0.00820049	0.011265	0.00156116	0	0.00323855	0.0015999	0.00110164	0	0.0255984	0.00890001	0.14827	0.0225373	0.0687532	0.0798535	0.0203237
Bacteroidota	Prevotellaceae	Prevotellaceae UCG-001	0.00663658	0.0758634	0	0.0275	0	0	0	0	0.0276807	0	0.00809638	0.0119257	0	0.00577781	0.00133342	0.00237041	0.0739656	0.0169468	0.0745562	0.0551562	0.0193905
Bacteroidota	Marinifilaceae	Odoribacter	0.129129	0.0797908	0.00327826	0.0707327	0	0	0.034442	0.0114807	0.00731974	0	0.0259084	0.0110761	0	0	0.00400027	0.00133342	0	0	0.00535947	0.00178649	0.0192819
Actinobacteriota	Microbacteriaceae	#N/A	0	0.00263314	0	0.000877713	0.0164146	0.0200647	0.0138128	0.016764	0.0136616	0.0344606	0.0153524	0.0211582	0	0.0357965	0.046957	0.0275845	0.00536445	0.0514166	0.019205	0.0253287	0.0183426
Bacteroidota	Sphingobacteriaceae	Sphingobacterium	0	0	0	0	0.0164146	0	0	0.00547153	0	0	0	0	0	0	0.0637576	0.0212525	0.151246	0.00808299	0.032386	0.0639049	0.0181258
Firmicutes	Oscillospiraceae	Oscillibacter	0	0	0.00491739	0.00163913	0	0	0	0	0.0527252	0.00597982	0.0372433	0.0319828	0.0382639	0	0.0402517	0.0261718	0.00152207	0.0600395	0.0150405	0.025534	0.0170656
Firmicutes	Anaerovoracaceae	Family XIII AD3011 group	0	0.00129224	0	0.000430747	0.00109656	0.00465354	0	0.0019167	0.0262464	0.000929273	0.0631518	0.0301091	0.0104384	0.00463962	0	0.00502601	0.0669711	0.0684483	0.00435508	0.0465915	0.0168148
Firmicutes	Christensenellaceae	Christensenellaceae R-7 group	0.00859383	0.0155069	0	0.00803357	0.00219313	0	0	0.000731042	0.0189632	0.00099949	0.0534361	0.0244663	0	0	0.00829933	0.00276644	0.00835887	0.0650101	0.0666418	0.0466703	0.0165335
Proteobacteria	Enterobacteriaceae	Kosakonia	0	0	0	0	0	0	0	0	0	0	0	0	0	0	0.0194054	0.00646845	0.0258752	0.055961	0.13965	0.0738289	0.0160595
Bacteroidota	Prevotellaceae	Prevotellaceae UCG-003	0.0087512	0	0	0.00291707	0.0150615	0	0.0278817	0.0143144	0.00922692	0	0.147354	0.0521937	0.0104355	0	0	0.0034785	0	0	0.0156311	0.00521037	0.0156228
Firmicutes	Erysipelotrichaceae	Catenisphaera	0	0.0105469	0	0.00351564	0.0319517	0.0249936	0	0.0189818	0.00742527	0.0434278	0	0.016951	0.0149098	0.0127589	0.0179879	0.0152189	0.0334855	0.0192424	0.013013	0.0219136	0.0153162
Firmicutes	Lachnospiraceae	Tuzzerella	0.0065634	0.00915691	0	0.0052401	0	0	0.195172	0.0650572	0	0.00199898	0	0.000666327	0	0	0.00933396	0.00311132	0	0	0	0	0.014815
Firmicutes	Lachnospiraceae	Lachnoclostridium	0	0.176328	0.00491739	0.0604151	0	0	0.00492029	0.0016401	0.0013709	0.00480839	0.0226699	0.00961638	0	0	0	0	0	0	0	0	0.0143343
Firmicutes	Monoglobaceae	Monoglobus	0.0199097	0	0.0242734	0.0147277	0	0.00334314	0	0.00111438	0.0226513	0	0	0.00755042	0.0684106	0	0	0.0228035	0.0302159	0.0174762	0.0232676	0.0236532	0.0139699
Firmicutes	Lachnospiraceae	Anaerosporobacter	0	0	0	0	0	0	0	0	0	0	0	0	0.0220305	0	0	0.00734351	0	0	0.148069	0.0493563	0.01134
Actinobacteriota	Eggerthellaceae	#N/A	0	0.00662595	0	0.00220865	0.0291599	0.0126992	0	0.0139531	0.0256274	0.00499745	0	0.0102083	0.00869738	0.00811933	0.0193491	0.0120553	0.0162545	0.0342886	0	0.0168477	0.0110546
Firmicutes	Butyricicoccaceae	Butyricicoccus	0.0503194	0.0946643	0.00645195	0.0504786	0.00968242	0	0	0.00322747	0	0	0	0	0	0	0	0	0	0	0	0	0.0107412
Firmicutes	Butyricicoccaceae	UCG-009	0	0	0	0	0	0	0	0	0	0	0.0145735	0.00485783	0.00463929	0	0.0133342	0.00599117	0.125708	0	0	0.0419026	0.0105503
Firmicutes	Lachnospiraceae	Lachnospiraceae UCG-001	0	0	0	0	0	0	0	0	0	0	0	0	0	0	0	0	0.031785	0.0830487	0.0432584	0.0526974	0.0105395
Firmicutes	Ruminococcaceae	UBA1819	0.0175024	0.0144088	0	0.0106371	0.00438625	0	0.0295217	0.0113027	0.0297011	0	0	0.00990036	0.0128277	0.00228938	0.0121004	0.00907249	0	0.0305462	0	0.0101821	0.0102189
Firmicutes	Veillonellaceae	#N/A	0	0	0	0	0.00110948	0.00813501	0.00694368	0.00539606	0	0.0122881	0.00355013	0.00527942	0.0854621	0	0	0.0284874	0.0324412	0	0	0.0108137	0.00999532
Firmicutes	Erysipelotrichaceae	Faecalicoccus	0.0300784	0.112425	0	0.0475011	0	0	0	0	0	0	0	0	0	0	0	0	0	0	0	0	0.00950022
Firmicutes	Eubacteriaceae	Eubacterium	0.074641	0.0380589	0.0209601	0.0445533	0.00328969	0	0	0.00109656	0	0	0	0	0	0	0	0	0	0	0	0	0.00912997
Firmicutes	Selenomonadaceae	Megamonas	0.0437167	0.0732458	0	0.0389875	0	0	0.016401	0.00546699	0	0	0	0	0	0.00109873	0	0.000366244	0.00134111	0	0	0.000447037	0.00905355
Proteobacteria	Neisseriaceae	Alysiella	0	0	0	0	0.0208361	0	0.00984058	0.0102256	0	0.0101513	0.0874409	0.0325307	0	0	0	0	0	0	0	0	0.00855126
Bacteroidota	Weeksellaceae	Chryseobacterium	0.0171877	0	0	0.00572922	0	0	0	0	0	0	0	0	0.0330742	0.0026552	0.029085	0.0216048	0.0252909	0.00808299	0.00871017	0.014028	0.00827241
Firmicutes	Peptostreptococcaceae	Peptostreptococcus	0	0.116302	0	0.0387672	0.00219313	0	0	0.000731042	0	0	0	0	0	0	0	0	0	0	0	0	0.00789965
Firmicutes	Clostridiaceae	Clostridium sensu stricto 2	0	0.116302	0	0.0387672	0	0	0	0	0	0	0	0	0	0	0	0	0	0	0	0	0.00775344
Firmicutes	Anaerovoracaceae	Family XIII UCG-001	0	0.00263314	0	0.000877713	0.00695892	0.00334314	0	0.00343402	0.0394876	0.000929273	0	0.0134723	0.00695894	0.00114469	0.00276281	0.00362215	0.0258752	0.0131071	0.0129269	0.0173031	0.00774185
Desulfobacterota	Desulfovibrionaceae	Bilophila	0.0107423	0.0197189	0.00983478	0.013432	0	0.00222876	0.0180411	0.00675661	0	0	0.0145735	0.00485783	0	0	0.0186679	0.00622264	0	0	0.0196204	0.00654014	0.00756184
Firmicutes	Lachnospiraceae	Lachnospiraceae UCG-002	0.00644538	0.0554396	0	0.0206283	0.0241244	0	0	0.00804146	0.0201439	0	0	0.00671462	0	0.00343407	0.00276644	0.00206684	0	0	0	0	0.00749025
Proteobacteria	Neisseriaceae	Neisseria	0	0.0300477	0.0344217	0.0214898	0.00887587	0.0111438	0	0.00667322	0	0.00678817	0	0.00226272	0	0.00577781	0	0.00192594	0	0	0.0152241	0.00507469	0.00748528
Firmicutes	Lachnospiraceae	Hungatella	0.010939	0.0263314	0	0.0124235	0	0	0.0705242	0.0235081	0	0.00278782	0	0.000929273	0	0	0	0	0	0	0	0	0.00737216
Firmicutes	Peptococcaceae	Peptococcus	0	0	0	0	0	0	0.0544048	0.0181349	0.00685448	0	0	0.00228483	0	0.00109873	0.0414767	0.0141918	0	0	0	0	0.00692231
Proteobacteria	Comamonadaceae	#N/A	0	0.0142855	0	0.00476185	0	0	0	0	0	0	0.0210506	0.00701686	0	0.00462225	0	0.00154075	0.0319635	0.0209511	0.00871017	0.0205416	0.00677221
Proteobacteria	Rhizobiaceae	Allorhizobium-Neorhizobium-Pararhizobium-Rhizobium	0	0	0	0	0	0	0.00172283	0.000574277	0	0	0	0	0.00463929	0	0	0.00154643	0.0456621	0.0318212	0.0150405	0.0308413	0.0065924
Firmicutes	Christensenellaceae	Christensenella	0	0	0.00485468	0.00161823	0.00107582	0.00668628	0	0.00258737	0.0124893	0.00412127	0.0204318	0.0123474	0	0	0.0230802	0.0076934	0.00687994	0.0118907	0.00610594	0.0082922	0.00650773
Firmicutes	Ruminococcaceae	Anaerotruncus	0.011061	0.00263314	0	0.0045647	0.0142553	0.00930709	0	0.00785414	0.025487	0.00185855	0	0.0091152	0.0104384	0.0011599	0.0177559	0.00978474	0	0	0.00130259	0.000434197	0.00635059
Actinobacteriota	Atopobiaceae	#N/A	0	0	0.0323939	0.010798	0	0.00334314	0	0.00111438	0.0134796	0.00226272	0	0.00524745	0	0.00694421	0.0110567	0.0060003	0.0152207	0.00864984	0	0.00795685	0.00622339
Bacteroidota	Flavobacteriaceae	Capnocytophaga	0.0217993	0.049942	0	0.0239138	0	0	0.00656039	0.0021868	0.00312232	0	0.0064771	0.00319981	0	0	0.00133342	0.000444474	0	0	0.00130259	0.000434197	0.00603581
Firmicutes	Lachnospiraceae	GCA-900066575	0.0393411	0.0313951	0	0.0235787	0	0	0	0	0	0	0.0194313	0.0064771	0	0	0	0	0	0	0	0	0.00601117
Actinobacteriota	Bifidobacteriaceae	#N/A	0.00859383	0.0130927	0.00161823	0.00776826	0	0.0036808	0.00551301	0.0030646	0.00274179	0.0071283	0.00671626	0.00552879	0.00122947	0.0259493	0.0124373	0.0132054	0	0	0	0	0.0059134
Firmicutes	Ruminococcaceae	Angelakisella	0.0196902	0.0130897	0	0.0109266	0	0	0.00656039	0.0021868	0	0	0.0404819	0.013494	0	0	0.00666711	0.00222237	0	0	0	0	0.00576596
Firmicutes	Peptococcaceae	#N/A	0	0	0	0	0.0340016	0	0	0.0113339	0.0187339	0.00288503	0	0.00720631	0	0.00347971	0.00554439	0.00300803	0.0110079	0.00873808	0.00145169	0.00706589	0.00572282
Proteobacteria	Sutterellaceae	Sutterella	0	0	0	0	0.00219327	0	0.0318373	0.0113435	0.0157377	0.0105784	0	0.00877205	0	0.00328472	0.00133342	0.00153938	0	0	0.0195822	0.00652742	0.00563647
Proteobacteria	Caulobacteraceae	Brevundimonas	0	0	0	0	0	0	0	0	0	0	0	0	0	0	0.00138141	0.000460469	0.05102	0.00854336	0.0217754	0.0271129	0.00551468
Proteobacteria	Pseudomonadaceae	Pseudomonas	0	0	0	0	0	0	0	0	0.00156116	0	0	0.000520386	0	0	0	0	0.0192638	0.00949522	0.0500783	0.0262791	0.0053599
Proteobacteria	Rhodocyclaceae	#N/A	0	0.0801189	0	0.0267063	0	0	0	0	0	0	0	0	0	0	0	0	0	0	0	0	0.00534126
Bacteroidota	Barnesiellaceae	Coprobacter	0	0.0788266	0	0.0262755	0	0	0	0	0	0	0	0	0	0	0	0	0	0	0	0	0.00525511
Fusobacteriota	Leptotrichiaceae	Leptotrichia	0	0.00798563	0	0.00266188	0.00548303	0	0.00984058	0.00510787	0.00312232	0	0.0356241	0.0129155	0	0	0.0106674	0.00355579	0	0	0.00521037	0.00173679	0.00519556
Firmicutes	Lachnospiraceae	Agathobacter	0	0	0	0	0.0208361	0	0	0.00694536	0.0563934	0	0	0.0187978	0	0	0	0	0	0	0	0	0.00514863
Proteobacteria	Xanthomonadaceae	Luteimonas	0	0.00775344	0	0.00258448	0	0	0	0	0	0	0.0145735	0.00485783	0	0	0	0	0.0380518	0.0143687	0.00145169	0.0179574	0.00507994
Proteobacteria	Moraxellaceae	Psychrobacter	0.0128908	0.0117882	0.0225574	0.0157454	0.00328991	0	0	0.00109664	0	0	0	0	0	0.00801282	0.0137278	0.00724687	0	0	0	0	0.00481779
Proteobacteria	Pasteurellaceae	Mannheimia	0	0.00653211	0.00489649	0.00380953	0	0.0156013	0.00355038	0.0063839	0.00586411	0.00731327	0	0.00439246	0.00248497	0	0	0.000828322	0	0	0.0260169	0.00867229	0.0048173
Proteobacteria	Pasteurellaceae	Pasteurella	0	0	0	0	0	0	0.0180411	0.00601369	0	0	0.0501976	0.0167325	0	0	0	0	0	0	0	0	0.00454924
Actinobacteriota	Eggerthellaceae	Denitrobacterium	0	0	0	0	0.0131588	0	0.0241799	0.0124462	0.013709	0.00724218	0	0.00698371	0.00124248	0.00575387	0.00276644	0.00325427	0	0	0	0	0.00453684
Actinobacteriota	Eggerthellaceae	DNF00809	0	0.0621248	0	0.0207083	0	0	0	0	0	0	0	0	0	0	0	0	0.00536445	0	0	0.00178815	0.00449929
Firmicutes	Christensenellaceae	#N/A	0.0130481	0.0131657	0	0.00873794	0	0.00698032	0	0.00232677	0.0162622	0.00724218	0	0.00783478	0.0104384	0	0	0.00347947	0	0	0	0	0.00447579
Bacteroidota	Barnesiellaceae	Barnesiella	0	0	0	0	0	0	0	0	0.010545	0	0	0.00351502	0.0521775	0	0	0.0173925	0	0.00436904	0	0.00145635	0.00447278
Proteobacteria	Enterobacteriaceae	Escherichia/Shigella	0	0.00789941	0.00966744	0.00585562	0.0104764	0.00222876	0	0.00423505	0.00822538	0	0	0.00274179	0.00695894	0.0139189	0.00552563	0.00880114	0	0	0	0	0.00432672
Firmicutes	Oscillospiraceae	UCG-003	0.0284414	0.0235809	0	0.0173408	0	0	0	0	0	0.0125018	0	0.00416727	0	0	0	0	0	0	0	0	0.00430161
Planctomycetota	Pirellulaceae	p-1088-a5 gut group	0	0	0	0	0	0	0	0	0	0	0	0	0	0	0	0	0.00975202	0.0350263	0.0183178	0.021032	0.00420641
Proteobacteria	Mitochondria	#N/A	0	0.00655852	0.00163913	0.00273255	0.00351741	0.00222876	0.00344566	0.00306394	0.00586411	0	0.0170265	0.0076302	0	0.0135779	0	0.00452595	0	0.00758343	0	0.00252781	0.00409609
Bacteroidota	Flavobacteriaceae	Flavobacterium	0	0.00261284	0.0292254	0.0106128	0	0	0	0	0.00312232	0	0	0.00104077	0	0	0	0	0.0106545	0.00538866	0.0101619	0.008735	0.00407771
Proteobacteria	Xanthomonadaceae	Xanthomonas	0	0	0	0	0	0	0	0	0	0	0	0	0	0	0	0	0	0.024249	0.0304856	0.0182448	0.00364897
Verrucomicrobiota	Victivallaceae	#N/A	0	0	0	0	0	0	0	0	0.0476258	0	0	0.0158753	0	0	0	0	0.00687994	0	0	0.00229331	0.00363371
Proteobacteria	Moraxellaceae	#N/A	0	0	0	0	0	0	0	0	0	0.0018457	0.0437204	0.0151887	0	0	0	0	0	0	0	0	0.00303774
Proteobacteria	Sphingomonadaceae	Sphingobium	0	0	0	0	0.0164146	0	0	0.00547153	0.00312232	0	0.00170265	0.00160832	0	0	0	0	0	0.0136694	0.00725847	0.00697595	0.00281116
Firmicutes	Peptostreptococcales-Tissierellales fa	Helcococcus	0	0.0158487	0.00819565	0.00801477	0.00438625	0	0.00820049	0.00419558	0	0.000961677	0	0.000320559	0	0	0.00266684	0.000888948	0	0	0	0	0.00268397
Actinobacteriota	Microbacteriaceae	Curtobacterium	0	0	0	0	0	0	0	0	0	0	0	0	0	0	0	0	0.0136986	0.0262142	0	0.0133043	0.00266086
Proteobacteria	Beijerinckiaceae	Methylobacterium-Methylorubrum	0	0	0	0	0	0	0	0	0.0013709	0	0	0.000456965	0	0	0	0	0.0167428	0.0131071	0.00763242	0.0124941	0.00259021
Bacteroidota	Weeksellaceae	Empedobacter	0	0.00266188	0	0.000887292	0	0	0	0	0	0	0	0	0	0	0.00831658	0.00277219	0.0123839	0	0.0137384	0.00870742	0.00247338
Proteobacteria	Burkholderiaceae	Lautropia	0	0.00261284	0.00983478	0.00414921	0	0	0	0	0	0	0.0242891	0.00809638	0	0	0	0	0	0	0	0	0.00244912
Proteobacteria	Devosiaceae	Devosia	0	0	0	0	0	0	0	0	0	0	0	0	0	0.00463962	0	0.00154654	0.0273973	0.00436904	0	0.0105888	0.00242706
Bacteroidota	Bacteroidales RF16 group	#N/A	0	0.0310138	0	0.0103379	0	0	0.00328019	0.0010934	0	0	0	0	0	0	0	0	0	0	0	0	0.00228626
Actinobacteriota	Eggerthellaceae	Eggerthella	0.0107423	0	0.0080562	0.00626616	0.0142553	0	0	0.00475177	0	0	0	0	0	0	0	0	0	0	0	0	0.00220359
Firmicutes	UCG-010	#N/A	0	0	0	0	0	0	0	0	0	0.000961677	0.00971566	0.00355911	0	0	0	0	0.0123839	0.00269433	0.00435508	0.00647777	0.00200738
Proteobacteria	Enterobacteriaceae	Enterobacter	0	0	0	0	0	0	0	0	0.0013709	0	0	0.000456965	0	0.00531039	0	0.00177013	0	0	0.0232271	0.00774237	0.00199389
Firmicutes	Oscillospiraceae	Pseudoflavonifractor	0.021878	0.00798563	0	0.00995454	0	0	0	0	0	0	0	0	0	0	0	0	0	0	0	0	0.00199091
Proteobacteria	Moraxellaceae	Moraxella	0	0.0219681	0	0.00732269	0.00432404	0	0	0.00144135	0.00312232	0	0	0.00104077	0	0	0	0	0	0	0	0	0.00196096
Proteobacteria	Neisseriaceae	Kingella	0.0150392	0	0	0.00501307	0.00219327	0	0.00656039	0.00291789	0	0	0	0	0	0	0.00414422	0.00138141	0	0	0	0	0.00186247
Firmicutes	Ruminococcaceae	Harryflintia	0	0	0	0	0	0.00668628	0.00172283	0.00280304	0.00936695	0	0.00485783	0.00474159	0	0.00228938	0.0013861	0.00122516	0	0	0	0	0.00175396
Proteobacteria	Enterobacteriaceae	Klebsiella	0	0	0	0	0	0	0	0	0	0	0	0	0	0.011599	0.0110658	0.00755494	0	0	0	0	0.00151099
Firmicutes	Lachnospiraceae	Lachnospiraceae UCG-010	0	0	0	0	0	0	0	0	0	0	0	0	0	0	0	0	0.0138183	0.00778638	0	0.00720157	0.00144031
Proteobacteria	Cardiobacteriaceae	#N/A	0.00214846	0	0	0.000716153	0	0	0.00656039	0.0021868	0.00156116	0	0.0064771	0.00267942	0	0	0.00414422	0.00138141	0	0	0	0	0.00139276
Bacteroidota	Sphingobacteriaceae	#N/A	0	0	0	0	0	0	0	0	0.00548358	0	0	0.00182786	0	0	0	0	0.00761035	0	0.00725847	0.00495627	0.00135683
Actinobacteriota	Actinomycetaceae	Trueperella	0	0.0103866	0	0.00346219	0	0	0.00492029	0.0016401	0.00397062	0	0	0.00132354	0	0	0	0	0	0	0	0	0.00128517
Firmicutes	Peptostreptococcales-Tissierellales fa	W5053	0	0.00914495	0.00819565	0.0057802	0	0	0	0	0	0	0	0	0	0	0	0	0	0	0	0	0.00115604
Proteobacteria	Oxalobacteraceae	Oxalobacter	0	0.0052502	0.0114739	0.0055747	0	0	0	0	0	0	0	0	0	0	0	0	0	0	0	0	0.00111494
Firmicutes	Lachnospiraceae	Tyzzerella	0	0	0	0	0	0	0	0	0	0	0	0	0	0	0	0	0.0165119	0	0	0.00550396	0.00110079
Verrucomicrobiota	vadinBE97	#N/A	0	0	0	0	0	0	0	0	0.00264708	0	0.0129542	0.00520043	0	0	0	0	0	0	0	0	0.00104009
Firmicutes	Staphylococcaceae	Aliicoccus	0	0.00391926	0.0114739	0.00513106	0	0	0	0	0	0	0	0	0	0	0	0	0	0	0	0	0.00102621
Firmicutes	Mycoplasmataceae	Mycoplasma	0	0	0	0	0	0	0.0114807	0.00382689	0	0	0.00323855	0.00107952	0	0	0	0	0	0	0	0	0.000981282
Firmicutes	Oscillospirales fa	Hydrogenoanaerobacterium	0	0	0	0	0	0	0	0	0	0	0.0145735	0.00485783	0	0	0	0	0	0	0	0	0.000971566
Firmicutes	Butyricicoccaceae	#N/A	0	0	0	0	0	0	0	0	0.00529416	0	0	0.00176472	0	0	0	0	0	0	0.00911815	0.00303938	0.00096082
Proteobacteria	Sutterellaceae	Parasutterella	0	0.014292	0	0.00476401	0	0	0	0	0	0	0	0	0	0	0	0	0	0	0	0	0.000952802
Actinobacteriota	Atopobiaceae	Atopobium	0	0.0142146	0	0.00473821	0	0	0	0	0	0	0	0	0	0	0	0	0	0	0	0	0.000947643
Firmicutes	Hungateiclostridiaceae	Fastidiosipila	0	0.0142146	0	0.00473821	0	0	0	0	0	0	0	0	0	0	0	0	0	0	0	0	0.000947643
Proteobacteria	Rhodobacteraceae	Paracoccus	0	0	0	0	0	0	0	0	0	0	0	0	0	0	0	0	0.0136986	0	0	0.00456621	0.000913242
Firmicutes	Defluviitaleaceae	Defluviitaleaceae UCG-011	0	0	0	0	0	0	0	0	0	0	0	0	0	0.00231981	0	0.00077327	0.00565004	0.00512601	0	0.00359202	0.000873057
Nitrospirota	Nitrospiraceae	Nitrospira	0	0	0	0	0	0	0	0	0.0123381	0	0	0.00411269	0	0	0	0	0	0	0	0	0.000822538
Firmicutes	Clostridiaceae	Sarcina	0	0	0.00966744	0.00322248	0.00219313	0	0	0.000731042	0	0	0	0	0	0	0	0	0	0	0	0	0.000790704
Verrucomicrobiota	Victivallaceae	Victivallis	0	0	0	0	0.00109664	0	0.00177519	0.000957275	0.0066177	0.00192335	0	0.00284702	0	0	0	0	0	0	0	0	0.000760858
Proteobacteria	Rhodocyclaceae	C39	0	0	0.0112787	0.00375956	0	0	0	0	0	0	0	0	0	0	0	0	0	0	0	0	0.000751912
Proteobacteria	Rhizobiaceae	Aureimonas	0	0	0	0	0	0	0	0	0	0	0	0	0	0	0	0	0.0106545	0	0	0.0035515	0.000710299
Firmicutes	Staphylococcaceae	Staphylococcus	0	0	0	0	0	0	0	0	0	0	0	0	0	0.0104391	0	0.00347971	0	0	0	0	0.000695943
Actinobacteriota	Actinomycetaceae	Mobiluncus	0	0.00775344	0	0.00258448	0	0	0	0	0.00264708	0	0	0.000882359	0	0	0	0	0	0	0	0	0.000693368
Firmicutes	Leuconostocaceae	Fructobacillus	0	0	0	0	0	0	0	0	0.00959627	0	0	0.00319876	0	0	0	0	0	0	0	0	0.000639751
Proteobacteria	Alcaligenaceae	Bordetella	0	0	0	0	0	0.00930709	0	0.00310236	0	0	0	0	0	0	0	0	0	0	0	0	0.000620472
Firmicutes	Oscillospiraceae	Flavonifractor	0	0	0	0	0	0	0.00656039	0.0021868	0.00274179	0	0	0.000913931	0	0	0	0	0	0	0	0	0.000620145
Proteobacteria	Rhizobiaceae	#N/A	0	0	0	0	0	0	0	0	0	0	0	0	0	0	0	0	0.00913242	0	0	0.00304414	0.000608828
Fusobacteriota	Leptotrichiaceae	Caviibacter	0	0	0	0	0.00438654	0.00116607	0	0.00185087	0	0.00339409	0	0.00113136	0	0	0	0	0	0	0	0	0.000596447
Proteobacteria	Xanthomonadaceae	Pseudoxanthomonas	0	0	0	0	0	0	0	0	0	0	0	0	0	0	0.00276644	0.000922148	0.00608828	0	0	0.00202943	0.000590315
Proteobacteria	Sphingomonadaceae	Novosphingobium	0	0	0	0	0	0.00222876	0	0.00074292	0	0	0	0	0	0	0	0	0	0	0.00580678	0.00193559	0.000535703
Proteobacteria	Stappiaceae	Agaricicola	0	0	0	0	0	0	0	0	0	0	0	0	0	0	0	0	0.00761035	0	0	0.00253678	0.000507357
Actinobacteriota	Nocardioidaceae	Nocardioides	0	0	0	0	0	0	0	0	0	0	0	0	0	0	0	0	0.00761035	0	0	0.00253678	0.000507357
Proteobacteria	Succinivibrionaceae	Ruminobacter	0	0.00387672	0	0.00129224	0	0	0	0	0	0	0	0	0	0	0	0	0	0.00291269	0	0.000970897	0.000452627
Bacteroidota	Flavobacteriaceae	Myroides	0	0	0	0	0	0	0.00656039	0.0021868	0	0	0	0	0	0	0	0	0	0	0	0	0.000437359
Firmicutes	Anaerovoracaceae	Amnipila	0	0	0	0	0	0	0.00656039	0.0021868	0	0	0	0	0	0	0	0	0	0	0	0	0.000437359
Bacteroidota	Weeksellaceae	Cloacibacterium	0	0	0	0	0	0	0	0	0	0	0	0	0	0	0.00277219	0.000924065	0	0.00341734	0	0.00113911	0.000412636
Proteobacteria	Enterobacteriaceae	Lelliottia	0	0	0	0	0	0	0	0	0	0	0	0	0	0	0	0	0.00608828	0	0	0.00202943	0.000405885
Proteobacteria	Comamonadaceae	Ottowia	0	0	0	0	0	0.00445752	0	0.00148584	0.00156116	0	0	0.000520386	0	0	0	0	0	0	0	0	0.000401245
Proteobacteria	Acetobacteraceae	Roseomonas	0	0	0	0	0	0	0	0	0	0	0	0	0	0	0	0	0	0	0.00580678	0.00193559	0.000387119
Firmicutes	Bacillaceae	Geobacillus	0	0	0	0	0	0	0	0	0.00548358	0	0	0.00182786	0	0	0	0	0	0	0	0	0.000365572
Firmicutes	Carnobacteriaceae	#N/A	0	0	0.00485468	0.00161823	0	0	0	0	0	0	0	0	0	0	0	0	0	0	0	0	0.000323646
Firmicutes	Staphylococcaceae	Nosocomiicoccus	0	0	0.00483372	0.00161124	0	0	0	0	0	0	0	0	0	0	0	0	0	0	0	0	0.000322248
Actinobacteriota	Micrococcaceae	Rothia	0	0	0	0	0	0	0	0	0.00468348	0	0	0.00156116	0	0	0	0	0	0	0	0	0.000312232
Myxococcota	Polyangiaceae	Pajaroellobacter	0	0	0	0	0	0	0	0	0	0	0	0	0	0.00463962	0	0.00154654	0	0	0	0	0.000309308
Proteobacteria	Sphingomonadaceae	#N/A	0	0	0	0	0	0	0	0	0	0	0	0	0.00463929	0	0	0.00154643	0	0	0	0	0.000309286
Firmicutes	Acidaminococcaceae	#N/A	0	0	0	0	0	0	0	0	0	0	0	0	0.004638	0	0	0.001546	0	0	0	0	0.0003092
Cyanobacteria	Xenococcaceae	Chroococcidiopsis PCC-6712	0	0	0	0	0	0	0	0	0	0	0	0	0	0	0	0	0	0	0.00435508	0.00145169	0.000290339
Bacteroidota	Sphingobacteriaceae	Nubsella	0	0	0	0	0	0	0	0	0	0	0	0	0	0	0.00277219	0.000924065	0.00152207	0	0	0.000507357	0.000286284
Actinobacteriota	Eggerthellaceae	Slackia	0	0	0	0	0	0	0	0	0.00411269	0	0	0.0013709	0	0	0	0	0	0	0	0	0.000274179
Actinobacteriota	Micrococcaceae	#N/A	0	0.00391926	0	0.00130642	0	0	0	0	0	0	0	0	0	0	0	0	0	0	0	0	0.000261284
Proteobacteria	Burkholderiaceae	Burkholderia-Caballeronia-Paraburkholderia	0	0	0	0	0.00351741	0	0	0.00117247	0	0	0	0	0	0	0	0	0	0	0	0	0.000234494
Desulfobacterota	Desulfovibrionaceae	#N/A	0	0	0	0	0	0	0.00344566	0.00114855	0	0	0	0	0	0	0	0	0	0	0	0	0.000229711
Acidobacteriota	Blastocatellaceae	#N/A	0	0	0	0	0	0	0	0	0	0	0	0	0	0	0	0	0	0.00341734	0	0.00113911	0.000227823
Verrucomicrobiota	Verrucomicrobiaceae	Verrucomicrobium	0	0	0	0	0	0	0	0	0	0	0	0	0	0	0	0	0.00304414	0	0	0.00101471	0.000202943
Firmicutes	Bacillaceae	Bacillus	0	0	0	0	0	0	0	0	0	0.00299847	0	0.00099949	0	0	0	0	0	0	0	0	0.000199898
Proteobacteria	Succinivibrionaceae	#N/A	0	0	0.00161823	0.000539409	0	0	0	0	0	0	0	0	0	0	0.00133342	0.000444474	0	0	0	0	0.000196777
Proteobacteria	Rhizobiaceae	Aminobacter	0	0	0	0	0	0	0	0	0	0	0	0	0	0	0	0	0	0.00291269	0	0.000970897	0.000194179
Actinobacteriota	Coriobacteriales Incertae Sedis	#N/A	0	0	0	0	0	0	0	0	0	0	0	0	0	0	0	0	0	0.00291269	0	0.000970897	0.000194179
Verrucomicrobiota	Chthoniobacteraceae	Chthoniobacter	0	0	0	0	0	0	0	0	0	0	0	0	0	0	0	0	0	0	0.00290339	0.000967797	0.000193559
Proteobacteria	Xanthomonadaceae	#N/A	0	0	0	0	0	0	0	0	0	0	0	0	0	0	0	0	0	0	0.00290339	0.000967797	0.000193559
Firmicutes	Syntrophomonadaceae	#N/A	0	0	0	0	0	0	0	0	0	0	0	0	0	0	0	0	0	0	0.00290339	0.000967797	0.000193559
Verrucomicrobiota	Chlamydiaceae	Chlamydia	0	0	0	0	0	0	0	0	0	0	0	0	0	0	0.00276281	0.000920938	0	0	0	0	0.000184188
Firmicutes	Gemellaceae	Gemella	0	0.00266188	0	0.000887292	0	0	0	0	0	0	0	0	0	0	0	0	0	0	0	0	0.000177458
Verrucomicrobiota	Puniceicoccaceae	#N/A	0.0021878	0	0	0.000729267	0	0	0	0	0	0	0	0	0	0	0	0	0	0	0	0	0.000145853
Desulfobacterota	Desulfovibrionaceae	Mailhella	0.0021878	0	0	0.000729267	0	0	0	0	0	0	0	0	0	0	0	0	0	0	0	0	0.000145853
Actinobacteriota	Coriobacteriaceae	#N/A	0.00214846	0	0	0.000716153	0	0	0	0	0	0	0	0	0	0	0	0	0	0	0	0	0.000143231
Proteobacteria	Diplorickettsiaceae	#N/A	0	0	0	0	0	0	0	0	0.00156116	0	0	0.000520386	0	0	0	0	0	0	0	0	0.000104077
Proteobacteria	Cardiobacteriaceae	Suttonella	0	0	0	0	0	0	0	0	0.00156116	0	0	0.000520386	0	0	0	0	0	0	0	0	0.000104077
Firmicutes	Ruminococcaceae	Candidatus Soleaferrea	0	0	0	0	0	0	0	0	0.00156116	0	0	0.000520386	0	0	0	0	0	0	0	0	0.000104077
Bacteroidota	Weeksellaceae	Moheibacter	0	0	0	0	0	0	0	0	0	0	0	0	0	0	0	0	0.00152207	0	0	0.000507357	0.000101471
Proteobacteria	Oxalobacteraceae	Oxalicibacterium	0	0	0	0	0	0	0	0	0	0	0	0	0	0	0	0	0.00152207	0	0	0.000507357	0.000101471
Proteobacteria	Neisseriaceae	Conchiformibius	0	0	0	0	0	0	0	0	0	0	0	0	0	0	0	0	0	0.00145635	0	0.000485449	9.70897e-05
Proteobacteria	Alcaligenaceae	Verticiella	0	0	0	0	0	0	0	0	0	0	0	0	0	0	0	0	0	0	0.00145169	0.000483898	9.67797e-05
Proteobacteria	Comamonadaceae	Acidovorax	0	0	0	0	0	0	0	0	0	0	0	0	0	0	0	0	0	0	0.00145169	0.000483898	9.67797e-05
Firmicutes	Listeriaceae	Brochothrix	0	0	0	0	0	0	0	0	0	0	0	0	0	0	0	0	0	0.00141223	0	0.000470743	9.41487e-05
Bacteroidota	Spirosomaceae	Spirosoma	0	0	0	0	0	0	0	0	0	0	0	0	0	0	0.0013861	0.000462032	0	0	0	0	9.24065e-05
Proteobacteria	Oxalobacteraceae	Massilia	0	0	0	0	0	0	0	0	0	0	0	0	0	0	0.0013861	0.000462032	0	0	0	0	9.24065e-05
Firmicutes	Bacillaceae	#N/A	0	0	0	0	0	0	0	0	0.0013709	0	0	0.000456965	0	0	0	0	0	0	0	0	9.13931e-05
Bacteroidota	Weeksellaceae	#N/A	0	0.00133094	0	0.000443646	0	0	0	0	0	0	0	0	0	0	0	0	0	0	0	0	8.87292e-05
Firmicutes	Carnobacteriaceae	Alloiococcus	0	0.00130642	0	0.000435474	0	0	0	0	0	0	0	0	0	0	0	0	0	0	0	0	8.70947e-05
Firmicutes	Peptostreptococcales-Tissierellales fa	Parvimonas	0	0.00129224	0	0.000430747	0	0	0	0	0	0	0	0	0	0	0	0	0	0	0	0	8.61493e-05
Firmicutes	Lachnospiraceae	Lachnoanaerobaculum	0	0.00129224	0	0.000430747	0	0	0	0	0	0	0	0	0	0	0	0	0	0	0	0	8.61493e-05
22NDF = Calves fed with starter concentrate with 220g NDF/kg; 22Hay = calves fed with starter concentrate with 220g NDF/kg and grass hay; 31NDF = calves fed with starter concentrate containing 310g NDF/kg; #N/D: not detected
