# Supplementary material for: Ruminal and Fecal Bacteriome of Dairy Calves Fed Different Levels and Sources of NDF
Source: Animals (Basel). 2021 Sep 16;11(9):2705. doi: 10.3390/ani11092705 (PMC8464983; doi:10.3390/ani11092705)
Supplement: Supplementary file 1 [file animals-11-02705-s001.zip › Supplementary Table S6.xlsx]

## Sheet: Planilha1
Supplementary Table S6. Differential abundance of phyla and genus over the weeks of ruminal fluid samples collected of calves fed different solid diet levels and sources of NDF
Taxons	Abundance, %
	Week 2				Week 4				Week 6				Week 8				Week 10
	22Hay	22NDF	31NDF		22Hay	22NDF	31NDF		22Hay	22NDF	31NDF		22Hay	22NDF	31NDF		22Hay	22NDF	31NDF
Phyla
Actinobacteriota	13.5889	12.9522	9.16389		6.84196	9.91376	6.78037		10.4101	5.90134	9.3755		1.92b	10.71ab	15.74a		2.14152	8.92082	1.45016
Bacteroidota	22.49b	28.92ab	36.42a		34.9283	35.0936	29.559		37.8373	28.4525	35.2985		44.6468	30.5606	30.993		43.6115	35.9702	40.1667
Campilobacterota	0.30b	0.56a	0.43ab		0.25ab	0.41a	0.05b		0.199728	0.267321	0.386263		0.114678	0.101392	0.184495		0.0464469	0.0537823	0.473428
Fibrobacterota	0.253785	0.133107	0		0.0166423	0.124836	0.0228073		0.13426	0.0839764	0.0337262		0.36a	0.01b	0.36a		0.0906625	0.00436904	0.626656
Fusobacteriota	0.0301571	0.00798563	0.00966744		0.0298565	0.0034673	0.383783		0.0099768	0.0072408	0.076106		0b	0b	0.02a		0	0	0.0273544
Patescibacteria	0	0	0		0b	0b	0.01a		0.01b	0.01b	0.13a		0.0260921	0.0912926	0.161158		0.03a	0.10a	0.02b
Verrucomicrobiota	10.34a	5.56ab	0b		0.00109664	0	0.00833558		0.0568906	0.00192335	1.73424		0b	0b	2.41a		0.00992408	0	0.00941635
Genera
Acidaminococcus	1.616	2.6514	2.35096		1.26337	0.872003	0.579261		0.69ab	1.22a	0.55b		0.981778	1.52412	0.286103		0.314065	0.187489	0.643102
Acinetobacter	0	0.0039683	0		0.0161871	0	0		0.11a	0b	0b		0.01ab	0b	0.02a		0.16a	0b	0.05a
Actinomyces	0.03ab	0.26a	0b		0.0120622	0	0.0377222		0	0	0.0161944		0	0.00686813	0.00276281		0	0	0
Akkermansia	10.34a	5.56a	0b		0	0	0.00656039		0	0	1.72129		0	0	2.41083		0	0	0.00651296
Alistipes	0.21a	0.20a	0.00b		0.0107582	0.0104705	0.016401		0.0354052	0.00278782	0.02429		0.0429015	0	0.0321075		0.00550396	0.00404149	0.0157802
Alloprevotella	8.09819	4.54989	0.550154		0.226777	0.26005	1.8548		0.351439	0.366774	0.206166		0.04ab	0.33a	0b		0.24553	0.076582	0.513934
Anaerotruncus	0.011061	0.00263314	0		0.0142553	0.00930709	0		0.03a	0.002ab	0b		0.0104384	0.0011599	0.0177559		0	0	0.00130259
Anaerovibrio	0.57a	0.77a	0b		0.0465983	0	0.0393623		0.0606773	0.00192335	0.0599132		0.0626131	0	0.0360551		0.0702061	0.0488977	0.251101
Angelakisella	0.02a	0.01a	0b		0	0	0.00656039		0	0	0.0404819		0	0	0.00666711		0	0	0
Bergeyella	0.28a	0.26a	0.00b		0.00548282	0.00116339	0.0393623		0	0	0.0340048		0	0	0.00933396		0	0	0.0128859
Bibersteinia	0.0107423	0.470626	0.222868		0.357332	0.0606277	0.396903		0.1071	0.134168	0.950515		0.0453125	0.0230903	0.223235		0.03b	0.03b	1.68a
Bilophila	0.0107423	0.0197189	0.00983478		0	0.00222876	0.0180411		0	0	0.0145735		0	0	0.0186679		0b	0b	0.02a
Butyricimonas	1.18a	0.92a	0b		0.139196	0.00799668	0.0770846		0.161313	0.0155003	0.134406		0.02319	0	0.0630922		0.0291352	0.00538866	0.019688
Campylobacter	0.303908	0.557502	0.4267		0.25a	0.41a	0.05b		0.199728	0.267321	0.386263		0.114678	0.101392	0.184495		0.05b	0.05b	0.47a
Capnocytophaga	0.02a	0.05a	0b		0	0	0.00656039		0.00312232	0	0.0064771		0	0	0.00133342		0	0	0.00130259
Catenisphaera	0	0.0105469	0		0.03a	0.02a	0b		0.00742527	0.0434278	0		0.0149098	0.0127589	0.0179879		0.0334855	0.0192424	0.013013
Christensenella	0	0	0.00485468		0.00107582	0.00668628	0		0.0124893	0.00412127	0.0204318		0b	0b	0.02a		0.00687994	0.0118907	0.00610594
Cloacibacillus	2.61a	1.63a	0.02b		0.0493457	0.0135916	0.0532937		0.15b	0.24a	0.20ab		0	0.0706353	0.706863		0b	0.05ab	0.10a
Clostridium sensu stricto 1	0.02ab	0.04a	0b		0	0	0.0114807		0	0	0		0	0	0.00800053		0.23a	0b	0b
Colidextribacter	0	0.00516896	0		0.00328969	0	0		0.00131813	0	0		0.36a	0b	0b		0	0.00728173	0
Collinsella	11.64a	3.38ab	0.03b		0.00986907	0.00334314	0		0	0	0.00971566		0	0.00801282	0.00276281		0	0	0
Comamonas	0.23a	0.18a	0b		0	0	0.0147609		0	0	0.0404819		0	0	0		0	0	0.00651296
Devosia	0	0	0		0	0	0		0	0	0		0	0.00463962	0		0.03a	0.004ab	0b
Dialister	0b	0.20ab	0.67a		0.128256	1.29103	0.153537		0.224687	1.81934	1.20016		1.23a	3.03a	0.04b		0.190033	0.0505273	0.0630102
Eggerthella	0.01a	0b	0.01a		0.01a	0b	0b		0	0	0		0	0	0		0	0	0
Elusimicrobium	0.12a	0.37a	0.03b		0	0	0.195172		0.0685861	0.030828	0.929494		0.0150735	0	0.470698		0	0	0.0859711
Enterobacter	0	0	0		0	0	0		0.0013709	0	0		0	0.00531039	0		0b	0b	0.02a
Faecalibacterium	0.55a	0.24a	0b		0	0.00787313	0.00820049		0	0	0.0388626		0	0	0		0	0	0
Family XIII UCG-001	0	0.00263314	0		0.00695892	0.00334314	0		0.04a	0.001ab	0b		0.00695894	0.00114469	0.00276281		0.0258752	0.0131071	0.0129269
Fibrobacter	0.25a	0.13ab	0b		0.0166423	0.124836	0.0228073		0.13426	0.0839764	0.0337262		0.358579	0.00462225	0.364674		0.0906625	0.00436904	0.626656
Flavobacterium	0b	0.00b	0.03a		0	0	0		0.00312232	0	0		0	0	0		0.0106545	0.00538866	0.0101619
Fusobacterium	0.03a	0b	0.01ab		0.0199869	0.00230123	0.373942		0.00685448	0.00384671	0.0404819		0	0	0.0133342		0	0	0.0221441
Gallibacterium	0.02ab	0.14a	0b		0	0	0.0918454		0b	0b	2.08a		0	0	0.0146676		0	0	0.0442881
GCA-900066575	0.04a	0.03b	0c		0	0	0		0	0	0.0194313		0	0	0		0	0	0
Hungatella	0.01ab	0.03a	0b		0b	0b	0.07a		0	0.00278782	0		0	0	0		0	0	0
Kingella	0.02a	0b	0b		0.00219327	0	0.00656039		0	0	0		0	0	0.00414422		0	0	0
Kosakonia	0	0	0		0	0	0		0	0	0		0	0	0.0194054		0.03b	0.06ab	0.14a
Lachnoclostridium	0b	0.18a	0.00b		0	0	0.00492029		0.0013709	0.00480839	0.0226699		0	0	0		0	0	0
Lachnospira	0.08b	0.32ab	0.70a		0.401483	0.382182	1.20887		0.486677	0.490691	0.672982		0.0486	0.306147	0.944282		0.17335	0.684507	0.320934
Lachnospiraceae UCG-002	0.01ab	0.06a	0b		0.0241244	0	0		0.02a	0b	0b		0	0.00343407	0.00276644		0	0	0
Lautropia	0b	0.0b	0.01a		0	0	0		0b	0b	0.02a		0	0	0		0	0	0
Mannheimia	0	0.00653211	0.00489649		0	0.0156013	0.00355038		0.00586411	0.00731327	0		0.00248497	0	0		0b	0b	0.03a
Megamonas	0.04a	0.07a	0b		0	0	0.016401		0	0	0		0	0.00109873	0		0.00134111	0	0
Megasphaera	6.77815	5.17972	5.29313		5.04a	2.08a	0.07b		5.48a	2.11ab	0.18b		0.683177	0.665994	0.396046		0.06b	0.30b	0.89a
Mitsuokella	0.318996	2.38754	2.85897		0.504731	0.316484	1.0359		1.85523	0.862443	0.278685		0.336203	0.222604	0.0607826		0.16ab	0.07b	0.35a
Monoglobus	0.0199097	0	0.0242734		0	0.00334314	0		0.02a	0b	0b		0.0684106	0	0		0.0302159	0.0174762	0.0232676
Moraxella	0b	0.02a	0b		0.004a	0b	0b		0.00312232	0	0		0	0	0		0	0	0
Moryella	0b	0.13a	0.10a		0.11ab	0.46a	0.05b		0.07015	0.161862	0.0586477		0.0580638	0.130279	0.140393		0.0322564	0.343173	0.0258145
NK4A214 group	0.37a	0.32ab	0.00b		0.11ab	0.04a	0b		0.0590508	0.312283	0.24623		0.0254105	0.00115556	0.0410916		0.892553	0.112252	0.187446
Odoribacter	0.13a	0.08ab	0.00b		0	0	0.034442		0.00731974	0	0.0259084		0	0	0.00400027		0	0	0.00535947
Oribacterium	0.0677431	0.305822	0.0631476		1.0179	3.94957	0.993962		0.18b	2.16a	1.69ab		2.57022	1.51039	1.6385		1.48745	3.62639	2.31758
Oxalobacter	0b	0.01a	0.01a		0	0	0		0	0	0		0	0	0		0	0	0
Parabacteroides	0.22a	0.24a	0b		0.0043033	0	0.050843		0.0474527	0.033546	0.0939289		0.0289875	0	0.129711		0.00550396	0.00512601	0.00781555
Peptococcus	0	0	0		0b	0b	0.05a		0.00685448	0	0		0b	0.001b	0.04a		0	0	0
Phascolarctobacterium	0.32ab	0.48a	0.02b		0.0419571	0	0.0590435		0.0118632	0.00302231	0.315759		0.114791	0	0.244016		0	0	0.0386815
Porphyromonas	0.04ab	0.11a	0b		0.0175459	0.0231697	0.0787247		0.00468348	0.00464637	5.94436		0	0	0.169345		0	0	0.0156311
Prevotella	1.58b	8.97ab	18.03a		20.6306	27.0056	17.4422		25.585	20.5237	18.6727		33.8846	21.4494	19.2659		33.7464	28.7896	32.4568
Prevotellaceae UCG-004	0.303071	0.0144823	0		0.15ab	0.25a	0.01b		0.280136	0.178323	0.113401		0.225989	0.0326355	0.147136		0.272399	0.0160957	0.50315
Prevotellaceae YAB2003 group	0	0.0289645	0.218461		0.0588026	0.0104705	0.0475628		0	0.00278782	0.0518168		0	0	0.00400027		0.01b	0.42a	0.29ab
Pseudobutyrivibrio	0	0	0		0.469059	0	0.244374		0.274171	0	0.00809638		0.0660916	0	0		0.11a	0b	0.07ab
Pseudoramibacter	0b	0.13a	0.12a		0.267988	0.239577	0.323384		0.510643	0.310561	0.356		0.130668	0.180048	0.337259		0.24343	0.257557	0.129499
Pseudoscardovia	0	0.0413517	0		0.0656583	0.472001	0.781045		7.09426	1.33594	0.918735		0.81b	7.55a	7.26a		0.10ab	4.14a	0.05b
Schwartzia	0.02ab	0.30a	0b		0b	0.06a	0b		0	0.000929273	0		0	0	0		0	0	0
Selenomonas	0.20246	0.070238	7.68994		0.372468	0.243676	0.223055		0b	3.85a	0.17ab		0.229346	0.0175185	0.0160011		0.149067	0	0.670835
Shuttleworthia	0	0.0158419	0.0177236		0.136654	0.326733	0.0845091		0.34a	0.34a	0.00b		0.302818	0.874075	0.270622		0.0716664	0.132719	0.110045
Sphingobacterium	0	0	0		0.0164146	0	0		0	0	0		0b	0b	0.01a		0.151246	0.00808299	0.032386
Subdoligranulum	0.43a	0.32ab	0.00b		0.00215165	0	0.00656039		0	0	0		0	0	0		0	0	0.00145169
Succinivibrionaceae UCG-001	0b	0.26a	0.27a		3.86971	2.69589	0.914034		0.649035	0.621073	0.459084		2.54a	0.40ab	0.13b		0.0548164	0.167497	0.901393
Sutterella	0	0	0		0.002ab	0b	0.03a		0.0157377	0.0105784	0		0	0.00328472	0.00133342		0	0	0.0195822
Tuzzerella	0.01a	0.01a	0b		0b	0b	0.20a		0	0.00199898	0		0	0	0.00933396		0	0	0
UBA1819	0.0175024	0.0144088	0		0.00438625	0	0.0295217		0.03a	0b	0b		0.0128277	0.00228938	0.0121004		0	0.0305462	0
UCG-003	0.03a	0.02a	0b		0	0	0		0b	0.01a	0b		0	0	0		0	0	0
UCG-004	0.06a	0.04a	0b		0.020187	0.00580416	0.083645		0.0714711	0.0285774	0.0680364		0.0660337	0.00228938	0.0134922		0.00684697	0	0.00696027
UCG-005	0.00859383	0.037475	0		0	0	0		0	0	0.00485783		0	0	0.0193651		0.38a	0.06b	0.03b
UCG-009	0	0	0		0	0	0		0	0	0.0145735		0.00463929	0	0.0133342		0.13a	0b	0b
Veillonellaceae UCG-001	0.199807	0	0		0	0	0.250935		0.91a	0b	0.16ab		0.236538	0	0.124008		0	0	0.0612218
Unidentified genera*
f.Atopobiaceae	0	0	0.0323939		0	0.00334314	0		0.01a	0.002ab	0b		0	0.00694421	0.0110567		0.0152207	0.00864984	0
f.Bifidobacteriaceae	0.00859383	0.0130927	0.00161823		0	0.0036808	0.00551301		0.00274179	0.0071283	0.00671626		0.001b	0.03a	0.01ab		0	0	0
f.Christensenellaceae	0.01a	0.01a	0b		0	0.00698032	0		0.02a	0.01b	0b		0.0104384	0	0		0	0	0
f.Comamonadaceae	0b	0.01a	0b		0	0	0		0	0	0.0210506		0	0.00462225	0		0.0319635	0.0209511	0.00871017
f.Eggerthellaceae	0	0.00662595	0		0.0291599	0.0126992	0		0.0256274	0.00499745	0		0.00869738	0.00811933	0.0193491		0.02ab	0.03a	0b
f.Erysipelotrichaceae	0.63a	0.37ab	0.29b		0.01b	0.003b	0.88a		0.0319128	0.0196219	0.305135		0.33626	0.0231633	0.240047		0.0245836	0.107879	0.0324963
f.Microbacteriaceae	0	0.00263314	0		0.0164146	0.0200647	0.0138128		0.0136616	0.0344606	0.0153524		0b	0.04a	0.05a		0.00536445	0.0514166	0.019205
f.Mitochondria	0	0.00655852	0.00163913		0.00351741	0.00222876	0.00344566		0.01ab	0b	0.02a		0b	0.01a	0b		0b	0.01a	0b
f.Neisseriaceae	0.768379	0.529221	0.606995		0.26ab	0.25b	5.19a		0.200468	0.241149	1.73842		0.0307737	0.175238	0.157982		0.00541648	0.0988705	0.264888
f.Ruminococcaceae	0.0366812	0.0586461	0.0327199		0.0164146	0.00345185	0.0369258		0.13a	0b	0.07ab		0.00472195	0	0.014931		0.0174345	0.00341734	0.0606106
f.Selenomonadaceae	0.151917	3.44704	4.20499		10.2037	19.088	19.1218		3.6057	12.2207	11.8809		18.84a	17.50ab	0.79b		1.80025	4.43299	8.28359
f.Tannerellaceae	0.16a	0.07a	0b		0	0	0.0442826		0.0118632	0.020444	0.121456		0	0	0.0533369		0	0	0
f.Veillonellaceae	0	0	0		0.00110948	0.00813501	0.00694368		0b	0.01a	0.003ab		0.09a	0b	0b		0.03a	0b	0b
f.Victivallaceae	0	0	0		0	0	0		0.05a	0b	0b		0	0	0		0.01a	0b	0b
22NDF = Calves fed with starter concentrate with 220g NDF/kg; 22Hay = calves fed with starter concentrate with 220g NDF/kg and grass hay; 31NDF = calves fed with starter concentrate containing 310g NDF/kg; #N/D: not detected
