# Supplementary material for: Ruminal and Fecal Bacteriome of Dairy Calves Fed Different Levels and Sources of NDF
Source: Animals (Basel). 2021 Sep 16;11(9):2705. doi: 10.3390/ani11092705 (PMC8464983; doi:10.3390/ani11092705)
Supplement: Supplementary file 1 [file animals-11-02705-s001.zip › Supplementary Table S7.xlsx]

## Sheet: Planilha1
Supplementary Table S7. Abundance of phyla over the weeks of feces samples collected of calves fed different solid diet levels and sources of NDF
Taxon	Abundance, %
	Week 0				Week 1				Week 2				Week 4				Week 8				Week 10				Total mean
Phyla	22Hay	22NDF	31NDF	Mean	22Hay	22NDF	31NDF	Mean	22Hay	22NDF	31NDF	Mean	22Hay	22NDF	31NDF	Mean	22Hay	22NDF	31NDF	Mean	22Hay	22NDF	31NDF	Mean
Firmicutes	46.9447	35.3329	32.9513	38.4096	44.8153	34.7997	36.782	38.799	65.3699	45.4126	53.4406	54.741	57.1819	47.7156	41.5446	48.814	23.4326	32.9657	29.6602	28.6862	41.9655	31.7236	34.6058	36.0983	40.9247
Bacteroidota	36.1505	27.8992	20.2246	28.0914	28.1679	26.7038	17.1417	24.0045	14.1571	27.0262	16.5929	19.2587	31.8381	41.3872	53.0882	42.1045	70.4438	54.8095	57.1666	60.8066	43.3298	56.1877	60.5244	53.3473	37.9355
Proteobacteria	5.17103	28.6702	25.1496	19.6636	1.22751	11.2786	20.4667	10.991	2.45155	6.41028	12.4275	7.09646	1.99326	1.20805	0.407243	1.20285	3.22308	1.31513	0.458276	1.66549	11.9714	3.07521	3.89663	6.31442	7.8223
Actinobacteriota	8.25121	4.23984	12.8497	8.44691	22.4358	16.3056	3.03298	13.9248	12.0356	12.7082	5.26835	10.004	5.05229	5.84601	3.60619	4.83483	0.576243	2.06635	1.27042	1.30434	1.43828	0.868397	0.128679	0.811787	6.55445
Fusobacteriota	1.33576	0.135262	0.553703	0.67491	0.62225	9.97266	21.8307	10.8085	1.12881	8.2763	11.6292	7.01145	1.67538	0.474582	0.702436	0.9508	0.0606808	0.121501	0.0854118	0.0891978	0.0109553	0.0208961	0.0110805	0.0143106	3.2582
Spirochaetota	0.485545	0.875266	0.440846	0.600552	0.248953	0.00300625	0.148011	0.133324	0.0300812	0.00903601	0.0135122	0.0175431	0.524853	1.99881	0.566896	1.03019	1.99246	7.47486	0.804275	3.42387	0.797581	5.94737	0.67092	2.47196	1.27957
Verrucomicrobiota	0.285029	0.758575	1.48241	0.842006	0.214434	0.0958312	0	0.103422	4.743	0.0934831	0.0105168	1.61567	0.806963	0.0495752	0.0405515	0.29903	0	0.00950764	9.01002	3.00651	0	0	0	0	0.977772
Fibrobacterota	0.256325	0.181966	0.390769	0.276353	0.428136	0	0.429643	0.285927	0	0	0.027037	0.00901232	0	0.0148192	0	0.00493974	0.0398584	0.323456	1.20308	0.522131	0.194753	2.02272	0	0.739159	0.306253
Campilobacterota	0	1.38867	0.167681	0.518783	1.64693	0.82174	0.0601847	0.84295	0.0220724	0.0149581	0.476217	0.171083	0.068402	0.17993	0	0.0827773	0.0136784	0.007606	0	0.00709478	0.0133371	0.00264831	0.00622394	0.00740311	0.271682
Chloroflexi	0.0265563	0.0260476	3.57555	1.20939	0.0301281	0	0	0.0100427	0	0	0	0	0	0	0	0	0	0	0	0	0	0	0	0	0.203238
Desulfobacterota	0.808229	0.0496291	0.04865	0.30217	0.129874	0.0190708	0.0874942	0.078813	0.0139934	0.00703832	0.045033	0.0220216	0.123817	1.09409	0.0203443	0.41275	0.138048	0.302856	0.0432261	0.161377	0.205973	0.1265	0.130504	0.154325	0.188576
Elusimicrobiota	0	0.015137	0	0.00504568	0	0	0.0123343	0.00411142	0	0.0059857	0.00450721	0.00349764	0.503077	0	0	0.167692	0	0.496278	0.122871	0.206383	0.0312339	0.0182078	0.0066011	0.0186809	0.0675685
Planctomycetota	0.0247128	0.203996	0.721086	0.316598	0.00475707	0	0	0.00158569	0	0	0	0	0	0	0	0	0	0	0	0	0	0	0	0	0.0530307
Synergistota	0.076064	0	0	0.0253547	0.0105004	0	0.00616713	0.00555585	0.0479096	0.0359485	0.0646034	0.0494872	0.231965	0.0293926	0.0235609	0.094973	0.0763055	0.0970279	0.144469	0.105934	0.0246258	0.00267852	0.0191748	0.0154931	0.0494663
Patescibacteria	0	0.101314	0.400734	0.167349	0	0	0.00205571	0.000685237	0	0	0	0	0	0	0	0	0.00324781	0.0102824	0.0311264	0.0148855	0.0165322	0.00406311	0	0.00686511	0.0316309
Gemmatimonadota	0	0.0337385	0.471719	0.168486	0	0	0	0	0	0	0	0	0	0	0	0	0	0	0	0	0	0	0	0	0.0280809
Armatimonadota	0	0	0.28477	0.0949234	0	0	0	0	0	0	0	0	0	0	0	0	0	0	0	0	0	0	0	0	0.0158206
Bdellovibrionota	0.0130319	0.0218601	0.145646	0.0601793	0.0110998	0	0	0.00369995	0	0	0	0	0	0	0	0	0	0	0	0	0	0	0	0	0.0106465
Acidobacteriota	0.0282357	0.00502103	0.117915	0.0503907	0	0	0	0	0	0	0	0	0	0	0	0	0	0	0	0	0	0	0	0	0.00839844
Myxococcota	0.0788928	0	0.0130429	0.0306452	0	0	0	0	0	0	0	0	0	0	0	0	0	0	0	0	0	0	0	0	0.00510754
Deinococcota	0	0.0514329	0.00828054	0.0199045	0	0	0	0	0	0	0	0	0	0	0	0	0	0	0	0	0	0	0	0	0.00331741
Dependentiae	0.0468071	0	0	0.0156024	0	0	0	0	0	0	0	0	0	0	0	0	0	0	0	0	0	0	0	0	0.00260039
Cyanobacteria	0.0173758	0	0	0.00579194	0.00634276	0	0	0.00211425	0	0	0	0	0	0.00195963	0	0.000653211	0	0	0	0	0	0	0	0	0.00142657
Sumerlaeota	0	0.0100206	0.00207014	0.00403026	0	0	0	0	0	0	0	0	0	0	0	0	0	0	0	0	0	0	0	0	0.00067171
22NDF = Calves fed with starter concentrate with 220g NDF/kg; 22Hay = calves fed with starter concentrate with 220g NDF/kg and grass hay; 31NDF = calves fed with starter concentrate containing 310g NDF/kg.
