# Supplementary material for: Ruminal and Fecal Bacteriome of Dairy Calves Fed Different Levels and Sources of NDF
Source: Animals (Basel). 2021 Sep 16;11(9):2705. doi: 10.3390/ani11092705 (PMC8464983; doi:10.3390/ani11092705)
Supplement: Supplementary file 1 [file animals-11-02705-s001.zip › Supplementary Table S8.xlsx]

## Sheet: Planilha1
Supplementary Table S8. Abundance of genera over the weeks of feces samples collected of calves fed different solid diet levels and sources of NDF
Taxons		Abundance, %
		Week 0				Week 1				Week 2				Week 4				Week 8				Week 10				Total mean
Family	Genera	22Hay	22NDF	31NDF	Mean	22Hay	22NDF	31NDF	Mean	22Hay	22NDF	31NDF	Mean	22Hay	22NDF	31NDF	Mean	22Hay	22NDF	31NDF	Mean	22Hay	22NDF	31NDF	Mean
Muribaculaceae	#N/A	13.1165	5.7975	2.71255	7.20885	1.83782	0.0200251	1.40405	1.0873	2.01063	0.218433	1.42592	1.21833	5.29561	7.55337	2.97368	5.27422	23.7588	27.3826	23.3062	24.8159	11.5176	27.1767	20.9006	19.8649	9.91158
Prevotellaceae	Prevotella	3.97234	5.40195	1.62501	3.66643	19.2602	21.17	6.96728	15.7992	4.44823	11.7713	6.01483	7.41147	6.6788	8.04044	12.6597	9.12631	9.99371	4.70295	3.78216	6.15961	8.09743	6.09489	12.1382	8.77683	8.48997
Ruminococcaceae	Faecalibacterium	3.15434	1.08016	1.15401	1.79617	4.89905	7.76751	7.46002	6.70886	23.0578	24.0513	9.61547	18.9082	9.78323	5.64613	7.28977	7.57304	1.88881	3.60471	3.62988	3.04113	2.55215	2.06568	2.75922	2.45902	6.74774
Prevotellaceae	Alloprevotella	6.46289	1.52708	1.97485	3.32161	1.38395	0.255404	3.26344	1.63426	2.00627	10.3321	5.14693	5.82843	9.44814	7.22733	16.9672	11.2142	10.9559	6.71403	9.75071	9.14021	9.06136	4.7699	9.00332	7.61153	6.45838
Selenomonadaceae	Megamonas	2.08744	4.84643	1.50561	2.81316	12.9188	5.57413	10.9711	9.82135	13.868	2.11932	8.80831	8.2652	0.304192	2.24565	0.16268	0.904173	0.00333356	0	0.00120729	0.00151362	0	0.0105932	0	0.00353107	3.63482
Bacteroidaceae	Bacteroides	2.86175	3.47894	3.34318	3.22796	2.89201	4.5993	2.86748	3.45293	2.57912	1.22541	1.41853	1.74102	1.2003	1.92839	6.34022	3.15631	7.15355	3.59192	3.83142	4.85896	3.99276	4.55987	2.70083	3.75116	3.36472
Fusobacteriaceae	Fusobacterium	1.33576	0.135262	0.553703	0.67491	0.62225	9.97266	21.8307	10.8085	1.12881	8.2763	11.6292	7.01145	1.65543	0.474582	0.702436	0.944149	0.0606808	0.121501	0.0854118	0.0891978	0.0109553	0.0208961	0.0110805	0.0143106	3.25709
Acidaminococcaceae	Phascolarctobacterium	3.35748	2.31815	2.85245	2.8427	2.17932	1.66868	4.60555	2.81785	3.34372	1.96226	1.34093	2.21564	1.57591	5.08922	3.40628	3.35713	2.713	0.446585	1.4331	1.5309	4.79552	4.23192	7.56801	5.53182	3.04934
Lachnospiraceae	#N/A	5.26308	2.77288	2.45347	3.49648	2.02099	0.657498	1.26576	1.31475	5.98078	3.44414	4.57264	4.66585	3.04916	3.90379	4.19636	3.71644	1.15311	1.83306	0.948925	1.3117	3.42265	2.98033	3.21934	3.20744	2.95211
Prevotellaceae	#N/A	1.81833	1.30257	0.953753	1.35822	1.01807	0.465061	1.74865	1.07726	2.89705	3.22407	2.43345	2.85152	5.65251	4.81068	5.37139	5.27819	3.0233	2.76409	2.24829	2.67856	5.24329	1.75927	3.80088	3.60115	2.80748
Rikenellaceae	Rikenellaceae RC9 gut group	1.89536	2.6912	1.89653	2.16103	0.451922	0.00602156	0.230097	0.229347	0	0.0370772	0.0210323	0.0193698	0.96816	5.90228	5.81869	4.22971	6.16869	4.97374	5.10186	5.41476	2.44774	5.07376	5.68115	4.40089	2.74252
Bifidobacteriaceae	Bifidobacterium	2.8854	1.06471	2.25386	2.06799	17.9744	11.404	0.699907	10.0261	0.47866	8.3455	0.770864	3.19834	0.474198	0.211005	0.455851	0.380352	0.0609687	0.0916384	0.019454	0.0573537	1.12566	0.593794	0.010997	0.576817	2.71782
Coriobacteriaceae	Collinsella	2.38819	1.26186	3.26887	2.30631	3.83315	4.75013	0.573388	3.05222	10.8368	3.92062	3.37777	6.04507	3.62392	5.08984	2.21624	3.64333	0.342252	0.519032	0.361848	0.407711	0.167378	0.202595	0.083098	0.151024	2.60095
Enterobacteriaceae	Escherichia/Shigella	0.981653	1.64897	0.70691	1.11251	0.82918	11.0623	3.59573	5.1624	2.39346	6.23731	10.756	6.46226	0.424915	0.0451645	0.012609	0.160896	0.00220794	0.195928	0	0.0660453	6.89984	0.0535023	0.130806	2.36138	2.55425
Oscillospiraceae	UCG-005	4.04415	3.17922	3.00408	3.40915	1.23367	0.00501042	0.711276	0.649984	0.00199243	0	0.0015024	0.00116494	0.968693	0.790622	1.29192	1.01708	2.81398	6.08051	1.27329	3.38926	5.8604	10.3735	3.73849	6.65747	2.52068
Lachnospiraceae	Blautia	7.78985	2.895	2.01085	4.2319	1.00554	0.0610708	0.386473	0.484363	2.03704	1.95786	1.56111	1.852	5.0653	3.52403	3.43526	4.0082	1.20535	4.00693	0.916202	2.04283	1.03493	0.270285	0.392329	0.565847	2.19752
Oscillospiraceae	#N/A	1.31905	0.453354	0.287324	0.686577	0.15754	0.0500128	0.0715704	0.093041	0.815402	0.696825	0.208769	0.573665	6.79827	8.67874	4.19372	6.55691	2.78453	2.80662	1.79647	2.46254	1.21473	1.31389	0.909157	1.14592	1.91978
Moraxellaceae	Acinetobacter	0.109624	15.6162	13.0486	9.5915	0	0	0.113064	0.037688	0.013947	0.0110273	0.00600826	0.0103275	0.00777281	0	0	0.00259094	0	0	0.00126526	0.000421754	0	0	0	0	1.60709
Ruminococcaceae	Subdoligranulum	2.06709	0.49714	0.268071	0.944101	0.183598	0.0752734	0.10647	0.12178	0.112267	0.620939	0.245415	0.326207	8.3279	3.82839	1.64763	4.60131	1.78249	1.82918	0.687025	1.4329	2.65026	0.510792	2.54266	1.90124	1.55459
Tannerellaceae	Parabacteroides	2.09125	1.32189	1.38572	1.59962	0.638231	0.140013	0.371056	0.3831	0	0.0659008	0.00450631	0.023469	0.368594	1.38456	0.535854	0.763002	5.04176	2.07355	4.07578	3.73036	1.34366	3.8197	2.48862	2.55066	1.50837
Butyricicoccaceae	Butyricicoccus	0.235074	0.153156	0.830128	0.406119	3.47034	0.870614	1.21898	1.85331	5.87513	3.74291	3.20678	4.27494	1.31604	1.37723	2.68641	1.79323	0.382188	0.634948	0.342439	0.453192	0.0635553	0.00397246	0.0394253	0.035651	1.46941
Ruminococcaceae	#N/A	1.11297	0.992167	1.12225	1.07579	0.541878	0.00500489	0.351526	0.29947	0.107634	0.0275649	0.0389488	0.0580491	0.797559	0.768178	0.159485	0.575074	1.97504	1.00697	10.0394	4.34046	1.32338	1.9832	2.21769	1.84142	1.36505
Spirochaetaceae	Treponema	0.485545	0.875266	0.440846	0.600552	0.248953	0.00300625	0.148011	0.133324	0.0300812	0.00903601	0.0135122	0.0175431	0.524853	1.99881	0.566896	1.03019	1.99246	7.47486	0.804275	3.42387	0.797581	5.94737	0.67092	2.47196	1.27957
Succinivibrionaceae	Succinivibrio	0.998983	0.8034	0.508459	0.770281	0.140793	0.0221213	1.8751	0.679338	0	0.102888	1.48825	0.530379	0.933899	0.473336	0.0769358	0.494724	2.26138	0.457934	0.266409	0.995241	3.57112	2.70923	2.96719	3.08251	1.09208
Akkermansiaceae	Akkermansia	0.0629873	0.607003	0.246346	0.305446	0.214434	0.0958312	0	0.103422	4.73303	0	0.0105168	1.58118	0	0.00293945	0	0.000979816	0	0	9.01002	3.00334	0	0	0	0	0.832395
Lachnospiraceae	Lachnoclostridium	0.957656	1.50811	0.367594	0.944454	2.81708	1.68505	0.642078	1.71474	0.330215	0.851878	1.01438	0.732157	1.40534	1.44635	0.708192	1.18663	0.117537	0.383103	0.283562	0.261401	0.202442	0.0644789	0.0919457	0.119622	0.8265
Lactobacillaceae	Lactobacillus	0.604287	0.0856354	0.07898	0.256301	3.75983	8.43104	0	4.06362	0.0480609	0.173334	0.0762332	0.0992093	1.40814	0.170073	0.0265144	0.534909	0	0.00111274	0.0077816	0.00296478	0	0	0	0	0.826168
Clostridiaceae	Clostridium sensu stricto 1	0.453262	0.360441	0.977071	0.596924	0.240845	0.292833	3.9354	1.48969	0.997522	0.463234	0.193042	0.551266	0.337356	0.0921668	0.604782	0.344768	0.439096	0.586424	1.64043	0.88865	1.9187	0.194237	0.62427	0.912403	0.797284
Moraxellaceae	Moraxella	0	0.0524853	0.0269118	0.0264657	0.0237854	0	12.1986	4.07412	0	0	0.00450586	0.00150195	0	0	0	0	0	0	0	0	0	0	0	0	0.683682
Marinifilaceae	Odoribacter	0.55836	0.217615	0.412654	0.39621	0.14203	0.0160057	0.0676012	0.0752124	0	0.00199768	0.0210328	0.00767681	0.403003	2.87545	1.66298	1.64714	1.60843	0.865296	2.01896	1.49756	0.0946896	0.418031	0.110537	0.207753	0.638593
Veillonellaceae	Megasphaera	0.485723	0.916949	1.31773	0.906801	1.75108	0.427745	0.227634	0.802154	1.42662	0.275761	1.85119	1.18452	0.879592	1.29491	0.0424151	0.738972	0.0396239	0.0686997	0.00632631	0.0382166	0.0048303	0	0.00155598	0.00212876	0.612133
Selenomonadaceae	Anaerovibrio	0.0749289	0.194596	0.0496833	0.106403	0.169669	0.226698	0.627103	0.341157	0.415077	0.0631833	1.35757	0.611943	0.4367	0.331099	0.40899	0.392263	0.336366	0.181209	0.165682	0.227753	4.92008	0.367855	0.582248	1.95673	0.606041
Ruminococcaceae	Ruminococcus	1.39593	0.682005	0.569973	0.882636	0.158569	0	0.141844	0.100138	0.00802633	0	0	0.00267544	0.43204	0.196788	0.537562	0.388797	0.291628	0.719446	0.735265	0.582113	1.24769	1.12903	1.90749	1.42807	0.564072
Rikenellaceae	Alistipes	0.397865	0.435039	0.931403	0.588102	0.216212	0.00399728	0.137733	0.119314	0	0.00201398	0.00150195	0.00117198	0.0979724	0.766341	0.0015873	0.288633	0.638507	0.756487	0.813393	0.736129	0.329671	1.10155	1.82248	1.08457	0.469653
Atopobiaceae	Olsenella	1.15079	0.610625	0.700896	0.820772	0.463022	0.121571	0.261075	0.281889	0.361637	0.155715	0.661857	0.39307	0.605083	0.288653	0.810059	0.567932	0.101266	0.932695	0.817476	0.617146	0.145248	0.0498274	0.0213596	0.0721449	0.458826
Peptostreptococcaceae	Peptostreptococcus	0.0238917	0.00736981	0.0388177	0.0233597	0.0142712	0	0.125259	0.0465099	0.155806	0.755506	6.85328	2.5882	0.0031508	0.000885716	0	0.0013455	0	0	0	0	0	0	0	0	0.443235
Veillonellaceae	Veillonella	0.348695	0.315679	0.383257	0.34921	0.386631	2.82193	1.19506	1.46787	1.19368	0.0867123	0.549431	0.60994	0.0806676	0.50007	0.0204114	0.200383	0	0	0	0	0	0	0	0	0.437901
Lachnospiraceae	Lachnospiraceae NK3A20 group	0.445308	0.135922	0.0731841	0.218138	0.0142712	0.145447	0.0102785	0.0566657	0.0401053	0.150041	3.7091	1.29975	0.471154	0.609979	0.701386	0.594173	0.0430549	0.673836	0.156701	0.291197	0	0	0	0	0.409987
Acidaminococcaceae	Acidaminococcus	0.339052	1.38692	0.0543455	0.59344	1.32168	0.645894	0.140852	0.70281	0.593637	0.0273417	0.225274	0.282084	1.08064	0.356906	0.222368	0.553304	0.085451	0.0311796	0.00126526	0.0392986	0	0	0	0	0.361823
Lachnospiraceae	Tuzzerella	0.162131	0.0847705	0.00828054	0.0850607	0.00450018	0.0100098	0.10443	0.0396467	1.01546	0.827049	0.523219	0.788575	0.781401	0.710886	1.65636	1.04955	0.161301	0.232512	0.0664011	0.153404	0.0273717	0.0251589	0.00949668	0.0206757	0.356152
Sutterellaceae	Sutterella	0.375699	0.0417465	0.0326073	0.150018	0.0526974	0.0552593	0.385952	0.164636	0.0401316	0.0221537	0.11268	0.0583219	0.607618	0.483632	0.311349	0.467533	0.896126	0.649377	0.180347	0.575284	1.06438	0.305854	0.70359	0.691274	0.351178
Prevotellaceae	Prevotellaceae UCG-003	0.302128	0.283542	0.22627	0.270647	0.041228	0	0.0287799	0.023336	0.215773	0.117933	0.00747384	0.113726	0.368062	0.351784	0.381016	0.366954	0.783134	0.432803	0.905703	0.707213	0.187526	0.288089	1.12072	0.532111	0.335665
Acidaminococcaceae	Succiniclasticum	0.0135245	0.0442851	0.0808289	0.0462129	0.0174426	0	0	0.0058142	0.0418786	0.15566	0.839488	0.345676	2.36709	0.475133	0.403074	1.08177	0.304621	0.397264	0.372327	0.358071	0.0112707	0.227093	0.0265781	0.0883139	0.320976
Fibrobacteraceae	Fibrobacter	0.256325	0.181966	0.390769	0.276353	0.428136	0	0.429643	0.285927	0	0	0.027037	0.00901232	0	0.0148192	0	0.00493974	0.0398584	0.323456	1.20308	0.522131	0.194753	2.02272	0	0.739159	0.306253
Christensenellaceae	Christensenellaceae R-7 group	0.580538	0.230501	0.698317	0.503118	0.0507421	0	0.0452256	0.0319892	0	0	0.0015024	0.000500801	0.0309561	0.0369306	0.014393	0.0274266	0.159344	0.39886	0.32475	0.294318	1.68303	0.246313	0.794679	0.908006	0.294227
Oscillospiraceae	Pseudoflavonifractor	0.0130319	0.0166827	0.0152167	0.0149771	0.0924456	0.0419715	0.00822284	0.0475466	0	0.481341	0.00149477	0.160945	0.78835	0.41071	0.942729	0.71393	0.495926	0.729185	0.436666	0.553926	0.280989	0.214375	0.230076	0.241814	0.288856
Planococcaceae	Solibacillus	0.0477835	2.26516	2.73824	1.68373	0	0	0	0	0	0	0	0	0	0	0	0	0	0	0	0	0	0	0	0	0.280622
Monoglobaceae	Monoglobus	0.182267	0.174923	0.477096	0.278095	0.260053	0	0.148011	0.136021	0	0	0.00600781	0.0020026	0	0	0	0	0.811363	0.557245	0.382307	0.583638	0.60964	0.689853	0.724672	0.674722	0.27908
Oscillospiraceae	Colidextribacter	0.294879	0.0830878	0.0521716	0.143379	0.0563998	0.0150009	0.0267242	0.0327083	0.138398	0.125433	0.185909	0.149913	0.900541	0.587145	1.00224	0.829974	0.382552	0.178079	0.250961	0.270531	0.236252	0.148548	0.24423	0.209677	0.272697
UCG-010	#N/A	0.130367	0.515567	0.632038	0.425991	0.134784	0	0.145955	0.0935797	0	0	0.00600781	0.0020026	0	0.00261515	0.00634921	0.00298812	0.11338	0.0180686	0.326916	0.152788	0.446481	1.5498	0.778732	0.925005	0.267059
Campylobacteraceae	Campylobacter	0	1.17585	0.00414027	0.39333	1.64693	0.82174	0.0601847	0.84295	0.0220724	0.0149581	0.476217	0.171083	0.068402	0.17993	0	0.0827773	0.0136784	0.007606	0	0.00709478	0.0133371	0.00264831	0.00622394	0.00740311	0.250773
Pseudomonadaceae	Pseudomonas	0.360842	2.7199	1.33856	1.4731	0.00792845	0.00299796	0.00822284	0.00638308	0	0	0	0	0	0.00177143	0	0.000590477	0	0	0	0	0	0	0	0	0.246679
Marinifilaceae	Butyricimonas	0.0325797	0.128329	1.53906	0.566657	0.0315013	0.024983	0.00616713	0.0208838	0	0.00399297	0.00751202	0.003835	0.153658	0.465907	0.0031746	0.20758	0.61872	0.270563	0.448841	0.446041	0.154332	0.396915	0.0729799	0.208076	0.242179
Lachnospiraceae	Dorea	0.413865	0.22931	0.852738	0.498638	0.110957	0.26694	0.01439	0.130762	0.553505	0.00498345	0	0.186163	0.505049	0.129827	0.519392	0.384756	0.00757822	0.184887	0.0164908	0.0696519	0.468052	0.0740976	0.00622394	0.182791	0.242127
Streptococcaceae	Streptococcus	0.514407	0.273424	0.21017	0.332667	1.66231	0.574573	0.281442	0.839442	0.232693	0.0595727	0.0675528	0.11994	0.123522	0.168363	0.0422046	0.111363	0.0884076	0.0198819	0.0124315	0.0402403	0	0	0	0	0.240609
Selenomonadaceae	#N/A	0.117212	0.00627628	0.0195644	0.0476843	0.0179319	0.0101114	0.01439	0.0141444	0.0500592	0.310615	2.21693	0.8592	0.548845	0.121854	0.147511	0.272737	0.0902484	0.27287	0.200507	0.187875	0.0214487	0.0134021	0.0525699	0.0291402	0.23513
Selenomonadaceae	Mitsuokella	0.118892	0.522652	0.038258	0.226601	1.0588	0.0478183	0	0.368873	0.458715	0.0160111	0.553908	0.342878	0.176919	0.668512	0.248154	0.364528	0.00888948	0.0313306	0.00724375	0.0158213	0	0	0	0	0.219784
Oscillospiraceae	Oscillibacter	0.148369	0.128723	0.0152167	0.0974361	0.0285424	0	0.0226128	0.0170517	0	0	0	0	0.665444	0.119572	0.0289575	0.271325	0.117234	0.249366	0.396465	0.254355	0.428721	0.874759	0.628935	0.644138	0.214051
Lachnospiraceae	Coprococcus	0.969267	0.403069	0.300187	0.557508	0.171255	0	0.160504	0.110586	0.224412	0.00697475	0.377032	0.202806	0.0541881	0.000871718	0.245778	0.100279	0.0382341	0.18996	0.127099	0.118431	0.412388	0.0215259	0.0113633	0.148426	0.206339
Lachnospiraceae	Agathobacter	0.531447	0.0375935	0.0103507	0.19313	0	0	0.00822284	0.00274095	0	0	0	0	0.488598	0.0649677	0.638948	0.397504	0.358592	0.582003	0.0578552	0.332817	0.622416	0.0394886	0.183438	0.281781	0.201329
Corynebacteriaceae	Corynebacterium	0.678158	0.280245	0.548334	0.502246	0.0491564	0.00698524	1.39994	0.48536	0.0858584	0.212419	0.144191	0.147489	0.0126032	0.0349746	0.00468956	0.0174225	0	0.109583	0	0.0365278	0	0	0	0	0.198174
Erysipelotrichaceae	Turicibacter	0.440099	0.130624	0.0772171	0.21598	0.0210008	0.0279681	0	0.016323	0	0.00301037	0	0.00100346	0.319851	0.346289	0.263587	0.309909	0.342778	0.575845	0.0865318	0.335051	0.722616	0.124677	0.0260886	0.291127	0.194899
Desulfovibrionaceae	Desulfovibrio	0.782166	0.0181807	0.0217382	0.274028	0.117874	0.0190708	0.0874942	0.0748129	0.0119868	0.00703832	0.045033	0.0213527	0.121717	1.09409	0.0203443	0.41205	0.138048	0.302856	0.0432261	0.161377	0.205973	0.1265	0.130504	0.154325	0.182991
Lachnospiraceae	Roseburia	0.416612	0.118062	0.00621041	0.180295	0.0190283	0	0	0.00634276	0	0.0761736	0	0.0253912	0.0795915	0.225076	0.0337194	0.112796	0.174896	0.176414	0.272822	0.208044	0.47356	0.348641	0.493899	0.4387	0.161928
Erysipelatoclostridiaceae	Sharpea	0.200487	0.153129	0.0957969	0.149804	0.0746837	0.226141	0.0123343	0.104386	0.0839192	0.420813	0.265666	0.2568	0.638567	0.261614	0.231002	0.377061	0.00322643	0.0458424	0.00241458	0.0171611	0	0.00397246	0.0124479	0.00547344	0.151781
Ruminococcaceae	Negativibacillus	0.104912	0.115269	0.038403	0.0861946	0.041228	0.00699524	0	0.0160744	0.0200658	0.095737	0.017983	0.0445953	0.512477	0.365087	0.841808	0.573124	0.0759164	0.0721506	0.061874	0.0699803	0.0547744	0.122061	0.0763561	0.0843972	0.145728
Prevotellaceae	Prevotellaceae NK3B31 group	0.12264	0.0253808	0.00434764	0.0507896	0.0285011	0	0	0.00950038	0	0.0209305	0.0165233	0.0124846	0.199424	0.0339931	0.372762	0.20206	0.212687	0.0716368	0.201497	0.16194	0.638686	0.0619382	0.436141	0.378922	0.135949
Alcaligenaceae	Paenalcaligenes	0	1.46694	0.91293	0.793291	0	0	0	0	0	0	0	0	0	0	0	0	0	0	0	0	0	0	0	0	0.132215
Erysipelotrichaceae	#N/A	0.314153	0.0331585	0.00414027	0.117151	0.115502	0.0329776	0.00616713	0.0515488	0.0119546	0.00618047	0.0180288	0.0120546	0.253466	0.034542	0.0453674	0.111125	0.0390745	0.469024	0.807272	0.438457	0.00551187	0.0239194	0.0982673	0.0425662	0.128817
Anaerovoracaceae	#N/A	0.503284	0.334201	0.0899525	0.309146	0.0792845	0.00298864	0.0555042	0.0459258	0.0319648	0.0642946	0.325762	0.140674	0.0816083	0.149697	0.10315	0.111485	0.0602737	0.0730755	0.0982502	0.0771998	0.152811	0.0283659	0.0572692	0.0794819	0.127319
Flavobacteriaceae	Flavobacterium	0.253577	1.1033	0.694626	0.683834	0.045985	0	0	0.0153283	0	0	0	0	0	0	0	0	0	0	0	0	0	0	0	0	0.116527
Acholeplasmataceae	Anaeroplasma	0.0282357	0.0487196	0.0186312	0.0318622	0	0	0	0	0	0	0	0	0	0	0	0	0	0	0	0	1.03218	0.0114984	0.943256	0.662311	0.115696
Peptostreptococcaceae	Romboutsia	0.106427	0.211958	0.66611	0.328165	0.0870448	0.260392	0.0102785	0.119238	0.0100329	0	0	0.0033443	0.10093	0.0464741	0	0.0491349	0.0735523	0.0599191	0.0724375	0.0686363	0.0542694	0.0781421	0.235439	0.122617	0.115189
Prevotellaceae	Prevotellaceae UCG-001	0.426869	0.258737	0.0890159	0.258207	0	0	0	0	0	0	0	0	0	0.00801667	0	0.00267222	0.0554017	0.0368469	0.331156	0.141135	0.188786	0.453966	0.186309	0.276354	0.113061
Lachnospiraceae	Lachnospiraceae NK4A136 group	0.20506	0	0.047824	0.0842945	0.0221997	0	0	0.00739989	0	0	0	0	0.0168043	0.00620504	0.0188633	0.0139575	0.152416	0.523638	0.194262	0.290106	0.105145	0.289343	0.406623	0.267037	0.110466
Lachnospiraceae	Oribacterium	0.0629873	0.0428743	0.546436	0.217432	0.0364709	0.366607	0.0160662	0.139715	0.044074	0.123101	0.0480458	0.0717401	0.0164081	0.00438659	0	0.00693156	0.0229278	0.0841943	0.0635681	0.0568967	0.427612	0.0608402	0	0.162817	0.109255
Lachnospiraceae	Fusicatenibacter	0.210722	0.0630265	0.457454	0.243734	0.0110998	0	0	0.00369995	0.519564	0	0	0.173188	0.0119485	0.0119909	0.0405515	0.021497	0	0	0.0120729	0.00402431	0.548869	0	0	0.182956	0.10485
Erysipelatoclostridiaceae	Erysipelatoclostridium	0.174908	0.104252	0.0152167	0.0981255	0.0539135	0.029148	0.04481	0.0426238	0.431615	0.403332	0.356661	0.397203	0.066057	0.0316577	0.015873	0.0378626	0	0.0077892	0.00120729	0.00299883	0.0422562	0	0.0186718	0.0203093	0.0998538
Erysipelatoclostridiaceae	Erysipelotrichaceae UCG-003	0.489568	0.122692	0.00207014	0.204777	0.041228	0	0.0123343	0.0178541	0	0.00302097	0.00150195	0.00150764	0.12169	0.12928	0.223043	0.158005	0.011542	0.0445092	0.0165751	0.0242088	0.278912	0.143008	0.0699565	0.163959	0.0950518
Lachnospiraceae	Lachnospiraceae UCG-004	0	0.0249953	0	0.00833177	0.00792845	0.55824	0.0698686	0.212012	0.116254	0.0420566	0.52118	0.226497	0.184271	0.0381927	0.0375481	0.0866707	0.0138504	0	0	0.00461681	0.0657437	0.00397246	0.0110795	0.0269319	0.0941768
Sphingobacteriaceae	Sphingobacterium	1.14549	0.129116	0.321574	0.532059	0	0	0	0	0	0	0	0	0	0	0	0	0	0	0	0	0	0	0	0	0.0886766
Lachnospiraceae	Lachnospiraceae UCG-010	0.0202867	0	0	0.00676224	0	0	0	0	0	0	0	0	0.312775	0.332989	0.487468	0.377744	0.0754911	0.164407	0.0237915	0.0878967	0.103955	0	0.0525293	0.0521615	0.0874274
Erysipelatoclostridiaceae	Erysipelotrichaceae UCG-002	0.550391	0.0676529	0.043269	0.220438	0.020614	0.00298864	0.0185014	0.0140347	0	0	0	0	0.084336	0.0635863	0.459737	0.202553	0.0484634	0.142733	0.038318	0.0765048	0.0144909	0.00397246	0.00166113	0.00670816	0.0867064
Sphingomonadaceae	Sphingomonas	0.0315571	0.299562	1.18038	0.503834	0.00634276	0	0	0.00211425	0	0	0	0	0	0	0	0	0	0	0	0	0	0	0	0	0.0843247
JG30-KF-CM45	#N/A	0.0130319	0.0187753	1.4626	0.498136	0	0	0	0	0	0	0	0	0	0	0	0	0	0	0	0	0	0	0	0	0.0830227
Weeksellaceae	Chryseobacterium	0	1.37087	0.0703846	0.480418	0	0	0	0	0	0	0	0	0	0	0	0	0	0	0	0	0	0	0	0	0.0800697
Carnobacteriaceae	Atopostipes	0	0.56512	0.871527	0.478882	0	0	0	0	0	0	0	0	0	0	0	0	0	0	0	0	0	0	0	0	0.0798137
Moraxellaceae	Psychrobacter	0.00868791	0.466922	0.108974	0.194862	0	0.0069735	0.779114	0.262029	0	0.0219506	0.0120161	0.0113222	0	0	0	0	0	0	0	0	0	0	0	0	0.0780355
Clostridiaceae	Sarcina	0	0	0	0	0	0	0.0825002	0.0275001	0.3636	0.257486	0.529701	0.383596	0.0807283	0.0278409	0	0.0361897	0	0	0	0	0	0	0	0	0.0745476
Oscillospiraceae	Intestinimonas	0.152527	0.00878935	0	0.053772	0	0	0	0	0	0	0.0420294	0.0140098	0.105023	0.156763	0.129822	0.130536	0.122492	0.362443	0.0740767	0.186337	0.0140854	0.0356057	0.0228352	0.0241755	0.0681384
Elusimicrobiaceae	Elusimicrobium	0	0.015137	0	0.00504568	0	0	0.0123343	0.00411142	0	0.0059857	0.00450721	0.00349764	0.503077	0	0	0.167692	0	0.496278	0.122871	0.206383	0.0312339	0.0182078	0.0066011	0.0186809	0.0675685
Erysipelotrichaceae	Erysipelotrichaceae UCG-006	0.0523486	0.0393251	0.0173905	0.0363547	0	0	0	0	0.0260856	0.0240724	0.0285457	0.0262345	0.626886	0.0535236	0.184965	0.288458	0.0380054	0.0601902	0.0298295	0.042675	0	0.00671142	0.00664452	0.00445198	0.0663624
Erysipelatoclostridiaceae	UCG-004	0.0334336	0.0400612	0.00207014	0.0251883	0	0	0	0	0	0	0	0	0.00735186	0	0.00643501	0.00459562	0.0607411	0.0164605	0.0404954	0.0392323	0.0383778	0.149917	0.787684	0.325326	0.0657237
Dermabacteraceae	Brachybacterium	0	0.074077	1.0999	0.391325	0	0	0	0	0	0	0	0	0	0	0	0	0	0	0	0	0	0	0	0	0.0652208
Lachnospiraceae	Howardella	0.00676224	0.0671907	0.0130429	0.0289986	0.263795	0.104146	0.0485306	0.138824	0.0799983	0.0799009	0.0946293	0.0848429	0.086014	0.0537104	0.025455	0.0550598	0.00662383	0.123721	0.0399355	0.0567601	0.00635028	0.0121251	0.0429791	0.0204848	0.0641617
Lachnospiraceae	GCA-900066575	0.186432	0.0269833	0	0.0711384	0.0285424	0	0.0102785	0.0129403	0	0.0549574	0	0.0183191	0.0848661	0.0855963	0.0405515	0.070338	0.0807396	0.0678382	0.118006	0.0888613	0.0971228	0.144945	0.125672	0.12258	0.0640295
Veillonellaceae	Dialister	0.0801616	0.00857075	0	0.0295775	0.25281	0.227513	0.0259512	0.168758	0	0.0336731	0.0359687	0.0232139	0.0538207	0.0602045	0.221556	0.111861	0.0314654	0.0923091	0	0.0412582	0	0.0273087	0	0.00910289	0.0639619
Carnobacteriaceae	Jeotgalibaca	0	0.48358	0.666584	0.383388	0	0	0	0	0	0	0	0	0	0	0	0	0	0	0	0	0	0	0	0	0.063898
Eggerthellaceae	Slackia	0	0.0414936	0.0152167	0.0189034	0.00634276	0	0.01439	0.00691091	0.194497	0.0539586	0.271678	0.173378	0.297254	0.156669	0.0645359	0.17282	0.00331192	0.0115578	0.0158741	0.0102479	0	0	0	0	0.0637099
Ruminococcaceae	Fournierella	0.0518438	0	0	0.0172813	0.0488582	0.0760755	0.100935	0.0752897	0.00996214	0.0562696	0.250824	0.105685	0.142032	0.112673	0.0658376	0.106847	0.0466522	0.0141697	0.0776221	0.046148	0	0.0529661	0.0388996	0.0306219	0.0636456
Bifidobacteriaceae	Pseudoscardovia	0.123601	0.0762262	0.379151	0.192993	0.0221997	0.0069735	0.0267242	0.0186325	0	0	0	0	0	0.0355779	0.00626632	0.0139481	0.0165249	0.340742	0.0233448	0.126871	0	0.0182078	0.00990164	0.00936982	0.0603023
Herpetosiphonaceae	Herpetosiphon	0	0	1.08474	0.361578	0	0	0	0	0	0	0	0	0	0	0	0	0	0	0	0	0	0	0	0	0.0602631
Erysipelotrichaceae	Holdemanella	0.29165	0.0508529	0.0727419	0.138415	0.110529	0.024983	0.01439	0.0499673	0.0896593	0	0	0.0298864	0.103969	0.00195963	0	0.0353095	0.192823	0.0255619	0.0791949	0.0991931	0	0	0.0231775	0.00772582	0.0600829
Comamonadaceae	Comamonas	0.0222891	0.350194	0.138699	0.170394	0.00475707	0.0219285	0.530373	0.185686	0	0.00797114	0	0.00265705	0	0	0	0	0	0	0	0	0	0	0	0	0.0597896
Porphyromonadaceae	Porphyromonas	0	0	0	0	0	0	0	0	0	0	0.0736178	0.0245393	0.990444	0	0	0.330148	0	0.00222549	0	0.000741829	0	0	0	0	0.0592382
Chlamydiaceae	Chlamydia	0.0304077	0	0	0.0101359	0	0	0	0	0.00996214	0.0934831	0	0.0344818	0.806963	0.0466358	0.0405515	0.29805	0	0.00950764	0	0.00316921	0	0	0	0	0.0576395
Enterococcaceae	Enterococcus	0.0200602	0.0337838	0.0505127	0.0347856	0.0568108	0.0179884	0.384216	0.153005	0.097629	0.00412031	0.242584	0.114778	0	0.0685616	0	0.0228539	0	0	0	0	0	0	0	0	0.0542371
Pseudomonadaceae	Thiopseudomonas	0	0.597819	0.351923	0.316581	0	0	0	0	0	0	0	0	0	0	0	0	0	0	0	0	0	0	0	0	0.0527634
Bacteroidales RF16 group	#N/A	0	0.214192	0.201529	0.138574	0.087213	0	0.0390585	0.0420905	0	0	0	0	0	0.0165078	0	0.00550261	0.0694474	0.0581263	0.0911031	0.0728923	0.0159227	0.0810907	0.0109187	0.0359774	0.0491728
Pasteurellaceae	Mannheimia	0	0.407031	0.281539	0.229523	0	0.00101114	0.0426347	0.0145486	0	0	0	0	0.0116736	0.12222	0	0.0446312	0	0	0	0	0	0	0	0	0.0481171
Enterobacteriaceae	Enterobacter	0.673131	0.044915	0.137189	0.285078	0	0	0	0	0	0	0	0	0	0	0	0	0	0	0	0	0	0	0	0	0.047513
Acholeplasmataceae	Acholeplasma	0	0.404484	0.387115	0.263867	0	0	0	0	0	0	0	0	0	0	0	0	0	0	0	0	0	0	0	0	0.0439778
Pasteurellaceae	Gallibacterium	0	0.00484819	0.0186312	0.00782647	0.0194262	0.0750075	0.623449	0.239294	0.00401316	0	0.0210337	0.00834894	0	0.0104606	0	0.00348687	0	0	0.00120729	0.000402431	0	0	0	0	0.0432265
Succinivibrionaceae	Ruminobacter	0	0.111333	0.124208	0.0785136	0	0	0	0	0	0	0	0	0	0	0	0	0.0166678	0	0	0.00555593	0.426251	0	0.0886356	0.171629	0.0426164
Barnesiellaceae	Coprobacter	0.00651593	0.0187465	0.00869527	0.0113192	0.00317138	0	0.00205571	0.00174236	0	0	0	0	0.0134015	0.0175251	0	0.0103089	0.304701	0.0500704	0.22432	0.19303	0.00344739	0.0508417	0.0282392	0.0275094	0.0406517
Hydrogenophilaceae	Tepidiphilus	0	0	0.731153	0.243718	0	0	0	0	0	0	0	0	0	0	0	0	0	0	0	0	0	0	0	0	0.0406196
Pasteurellaceae	Haemophilus	0.041723	0.0312441	0.629131	0.234033	0	0	0	0	0	0	0	0	0	0	0.0015873	0.000529101	0	0	0	0	0	0	0	0	0.0390937
Lachnospiraceae	Acetitomaculum	0.313653	0.0873527	0.0695622	0.156856	0.020614	0	0	0.00687133	0.0159824	0.00618047	0.00901442	0.0103924	0.0395078	0.0143914	0.0175461	0.0238151	0.0503905	0	0	0.0167968	0.0404204	0.00270874	0	0.0143764	0.0381846
Prevotellaceae	Prevotellaceae UCG-004	0	0.381542	0.196663	0.192735	0	0	0	0	0	0	0	0	0	0	0	0	0.00521094	0.0337493	0.00883559	0.015932	0	0.0214037	0.0224964	0.0146333	0.0372167
Chloroflexaceae	#N/A	0	0	0.652146	0.217382	0	0	0	0	0	0	0	0	0	0	0	0	0	0	0	0	0	0	0	0	0.0362303
Eubacteriaceae	Pseudoramibacter	0.192328	0.0993915	0.095648	0.129123	0.0475707	0.00598971	0.00616713	0.0199092	0.0039956	0.0151741	0	0.0063899	0.0507235	0.00484242	0.0583986	0.0379882	0.0110686	0.0323876	0.0220479	0.0218347	0	0	0.00498339	0.00166113	0.0361509
Microbacteriaceae	Candidatus Aquiluna	0	0	0.646135	0.215378	0	0	0	0	0	0	0	0	0	0	0	0	0	0	0	0	0	0	0	0	0.0358964
Micromonosporaceae	Actinoplanes	0	0	0.630407	0.210136	0	0	0	0	0	0	0	0	0	0	0	0	0	0	0	0	0	0	0	0	0.0350226
Micrococcaceae	Glutamicibacter	0.0477835	0.0575813	0.491412	0.198926	0	0	0	0	0	0	0	0	0	0	0	0	0	0	0	0	0	0	0	0	0.0331543
Aerococcaceae	Facklamia	0.00868791	0.119081	0.463231	0.197	0	0	0	0	0	0	0	0	0	0	0	0	0	0	0	0	0	0	0	0	0.0328333
Lachnospiraceae	Syntrophococcus	0.091223	0.00746733	0	0.0328968	0.0110998	0.027894	0	0.0129979	0.0120132	0.040338	0.157667	0.0700061	0.0269764	0.0506397	0.0587302	0.0454488	0	0.0266358	0.0557681	0.027468	0.0165322	0	0	0.00551073	0.032388
Lachnospiraceae	Anaerostipes	0.178102	0	0	0.0593674	0.00792845	0	0.00411142	0.00401329	0	0	0	0	0	0	0	0	0	0.00670183	0.0557681	0.0208233	0.310762	0.0105932	0	0.107119	0.0318871
Erysipelatoclostridiaceae	#N/A	0.0499555	0.0101605	0.108587	0.0562344	0.0824559	0	0.0164457	0.0329672	0	0.00199338	0	0.000664461	0.0617004	0	0	0.0205668	0.0246834	0.0254444	0.00506105	0.0183963	0.0948938	0.0248921	0.060752	0.0601793	0.0315014
Comamonadaceae	#N/A	0.00445782	0.0815935	0.452154	0.179402	0.0110998	0	0	0.00369995	0	0	0	0	0	0	0	0	0	0	0	0	0	0	0	0	0.030517
Enterobacteriaceae	#N/A	0.0585306	0.326438	0.145501	0.176823	0.00792845	0.00199553	0.00411142	0.00467847	0	0	0	0	0	0.00195963	0	0.000653211	0	0	0	0	0	0	0	0	0.0303591
Sphingobacteriaceae	Pedobacter	0.24518	0.271268	0.0186312	0.17836	0	0	0	0	0	0	0	0	0	0	0	0	0	0	0	0	0	0	0	0	0.0297266
Acetobacteraceae	Acetobacter	0	0.519968	0	0.173323	0	0	0	0	0	0	0	0	0	0	0	0	0	0	0	0	0	0	0	0	0.0288871
Synergistaceae	Pyramidobacter	0.0108599	0	0	0.00361996	0	0	0.00616713	0.00205571	0.0339626	0.0110312	0.0570913	0.0340284	0.186921	0.0293926	0.0235609	0.0799582	0.0254715	0.0970279	0.0279893	0.0501629	0	0	0.00498339	0.00166113	0.0285811
Micrococcaceae	Rothia	0	0	0.470449	0.156816	0	0	0.0431699	0.01439	0	0	0	0	0	0	0	0	0	0	0	0	0	0	0	0	0.0285344
Bacillaceae	Bacillus	0.0304077	0.00731	0.468384	0.1687	0	0	0	0	0	0	0	0	0	0	0	0	0	0	0	0	0	0	0	0	0.0281167
Staphylococcaceae	Staphylococcus	0.115607	0.0293219	0.284809	0.143246	0.0237854	0.00298864	0.049337	0.0253703	0	0	0	0	0	0	0	0	0	0	0	0	0	0	0	0	0.0281028
Micrococcaceae	Micrococcus	0	0.0115496	0.478563	0.163371	0	0	0	0	0	0	0	0	0	0	0	0	0	0	0	0	0	0	0	0	0.0272285
Comamonadaceae	Diaphorobacter	0.432015	0.0295156	0.0173905	0.15964	0	0	0	0	0	0	0	0	0	0.00222727	0	0.000742424	0	0.00241633	0	0.000805445	0	0	0	0	0.0268647
Veillonellaceae	Allisonella	0.0112704	0	0	0.0037568	0	0.165261	0.0401655	0.0684756	0	0	0	0	0.111574	0.0418721	0.0452305	0.0662255	0	0.037898	0	0.0126327	0	0	0	0	0.0251817
Rhizobiaceae	#N/A	0	0.00121205	0.443459	0.148224	0	0	0	0	0	0	0	0	0	0	0	0	0	0	0	0	0	0	0	0	0.0247039
Clostridiaceae	Clostridium sensu stricto 2	0	0.0128329	0	0.00427762	0.0498445	0.153544	0.0626807	0.0886897	0.119684	0	0.043456	0.0543801	0	0	0	0	0	0	0	0	0	0	0	0	0.0245579
Ruminococcaceae	Incertae Sedis	0.0247949	0.0611839	0.0347811	0.0402533	0.0174426	0	0.0102785	0.00924038	0	0	0.00300481	0.0010016	0.0448609	0.0656391	0.0333424	0.0479475	0.0204127	0.0503037	0.00977428	0.0268302	0.00978996	0.0262004	0.0132565	0.0164156	0.0236148
Butyricicoccaceae	UCG-009	0.0456115	0.0976211	0.060034	0.0677555	0	0	0	0	0	0	0	0	0	0	0	0	0	0	0	0	0.0404204	0	0.18072	0.0737135	0.0235782
Oscillospiraceae	UCG-002	0	0.113672	0.0786652	0.0641123	0.0190283	0	0	0.00634276	0	0	0	0	0	0	0	0	0.0365662	0.00333823	0	0.0133015	0.0632285	0.0168374	0.0927872	0.0576177	0.0235624
Erysipelotrichaceae	Faecalicoccus	0.0133735	0.0286692	0	0.0140142	0.0126855	0.0099932	0	0.00755958	0.024079	0.0240232	0.0808168	0.042973	0.0505224	0.148767	0.029689	0.076326	0	0	0	0	0	0	0	0	0.0234788
Sutterellaceae	Parasutterella	0.0247949	0.0412522	0.28605	0.117366	0	0	0	0	0	0.00298918	0.0150195	0.0060029	0	0.012358	0	0.00411934	0.0273163	0	0	0.00910542	0.0032202	0.00662076	0.00166113	0.00383403	0.0234046
Pseudonocardiaceae	#N/A	0.419035	0	0	0.139678	0	0	0	0	0	0	0	0	0	0	0	0	0	0	0	0	0	0	0	0	0.0232797
Longimicrobiaceae	Longimicrobium	0	0	0.413026	0.137675	0	0	0	0	0	0	0	0	0	0	0	0	0	0	0	0	0	0	0	0	0.0229459
Ruminococcaceae	UBA1819	0.0135245	0	0	0.00450816	0	0	0	0	0	0.00399537	0.0225306	0.008842	0.0430609	0.12112	0	0.054727	0.0225465	0.150057	0.00379579	0.0587997	0.0016101	0.0183454	0	0.00665184	0.0222548
Oscillospiraceae	Flavonifractor	0	0	0	0	0.0135005	0.00899388	0	0.00749814	0	0.038233	0.0105168	0.0162499	0.0345975	0.0584573	0.0939872	0.0623473	0.022813	0.00763026	0.00648466	0.0123093	0.0869453	0.00541748	0	0.0307876	0.021532
Xanthomonadaceae	#N/A	0	0.220354	0.161471	0.127275	0	0	0	0	0	0	0	0	0	0	0	0	0	0	0	0	0	0	0	0	0.0212125
Oscillospiraceae	NK4A214 group	0	0.0542961	0.0103507	0.0215489	0	0	0	0	0	0	0	0	0.0477551	0	0.00634921	0.0180348	0.0226378	0.0262554	0.00253052	0.0171412	0.0869602	0.0477262	0.0743541	0.0696802	0.0210675
Eggerthellaceae	#N/A	0.122989	0.0115496	0.00207014	0.0455363	0.020614	0	0.0102785	0.0102975	0	0	0.00300481	0.0010016	0.0254696	0	0.0311935	0.0188877	0.0519192	0.060002	0.0324233	0.0481148	0	0.00397246	0	0.00132415	0.0208603
Weeksellaceae	Cloacibacterium	0.194585	0.0902764	0.0108691	0.0985767	0.0681847	0	0	0.0227282	0	0	0	0	0	0	0	0	0	0	0	0	0	0	0	0	0.0202175
Xanthomonadaceae	Luteimonas	0.202831	0.11387	0.0434729	0.120058	0	0	0	0	0	0	0	0	0	0	0	0	0	0	0	0	0	0	0	0	0.0200096
Flavobacteriaceae	#N/A	0	0.241237	0.111787	0.117675	0	0	0	0	0	0	0	0	0	0	0	0	0	0	0	0	0	0	0	0	0.0196125
Arcobacteraceae	Arcobacter	0	0.189062	0.163541	0.117534	0	0	0	0	0	0	0	0	0	0	0	0	0	0	0	0	0	0	0	0	0.0195891
Erwiniaceae	Pantoea	0	0.325791	0	0.108597	0.0237854	0	0	0.00792845	0	0	0	0	0	0	0	0	0	0	0	0	0	0	0	0	0.0194209
Saccharimonadaceae	#N/A	0	0	0.348462	0.116154	0	0	0	0	0	0	0	0	0	0	0	0	0	0	0	0	0	0	0	0	0.019359
Neisseriaceae	#N/A	0	0.117319	0.139221	0.0855135	0.0190283	0.00300464	0.0616713	0.0279014	0	0	0	0	0	0	0	0	0	0	0	0	0	0	0	0	0.0189025
Ruminococcaceae	Candidatus Soleaferrea	0.0195478	0.0750676	0.0165611	0.0370588	0.020614	0	0	0.00687133	0	0	0	0	0	0.00355794	0.00467902	0.00274565	0.00662383	0.0316931	0	0.0127723	0.15617	0	0.00495082	0.0537068	0.0188592
Chthoniobacteraceae	Chthoniobacter	0	0.0649878	0.273901	0.112963	0	0	0	0	0	0	0	0	0	0	0	0	0	0	0	0	0	0	0	0	0.0188272
Verrucomicrobiaceae	Prosthecobacter	0.0390956	0	0.286935	0.108677	0	0	0	0	0	0	0	0	0	0	0	0	0	0	0	0	0	0	0	0	0.0181128
Aerococcaceae	Ignavigranum	0	0.088556	0.235996	0.108184	0	0	0	0	0	0	0	0	0	0	0	0	0	0	0	0	0	0	0	0	0.0180306
Chitinophagaceae	Terrimonas	0	0	0.315204	0.105068	0	0	0.00616713	0.00205571	0	0	0	0	0	0	0	0	0	0	0	0	0	0	0	0	0.0178539
Atopobiaceae	#N/A	0	0.0128329	0.272057	0.0949632	0.0269567	0	0	0.00898558	0	0	0	0	0	0	0	0	0	0	0	0	0	0	0.00332226	0.00110742	0.0175094
Nocardioidaceae	Nocardioides	0	0.0592384	0.255128	0.104789	0	0	0	0	0	0	0	0	0	0	0	0	0	0	0	0	0	0	0	0	0.0174648
Actinomycetaceae	Actinomyces	0.0247949	0.0448458	0.176412	0.0820175	0.0209492	0.0149526	0.00411142	0.0133378	0.00200658	0	0.00751202	0.00317287	0.0124311	0.000871718	0	0.00443426	0	0	0	0	0	0	0	0	0.0171604
Oxalobacteraceae	Massilia	0	0.230761	0.0711139	0.100625	0	0	0	0	0	0	0	0	0	0	0	0	0	0	0	0	0	0	0	0	0.0167708
Peptococcaceae	#N/A	0.127048	0.0100099	0.00414027	0.047066	0	0	0	0	0	0	0	0	0	0.0115394	0	0.00384648	0.0431564	0.0250239	0.0126526	0.0269443	0.0415761	0.00264831	0.0205761	0.0216002	0.0165762
Chitinophagaceae	Flavitalea	0	0	0.295639	0.0985464	0	0	0	0	0	0	0	0	0	0	0	0	0	0	0	0	0	0	0	0	0.0164244
Fimbriimonadaceae	#N/A	0	0	0.28477	0.0949234	0	0	0	0	0	0	0	0	0	0	0	0	0	0	0	0	0	0	0	0	0.0158206
Anaerovoracaceae	Family XIII AD3011 group	0.0238917	0.0713914	0.0103507	0.0352113	0.020614	0	0	0.00687133	0	0.00100699	0	0.000335663	0.00420106	0	0	0.00140035	0	0.00654022	0	0.00218007	0.106415	0.0203156	0.0179156	0.0482153	0.0157023
Halomonadaceae	Halomonas	0	0.171643	0.0952263	0.0889563	0	0	0	0	0	0	0	0	0	0	0	0	0	0	0	0	0	0	0	0	0.014826
Parachlamydiaceae	Candidatus Protochlamydia	0	0	0.263032	0.0876773	0	0	0	0	0	0	0	0	0	0	0	0	0	0	0	0	0	0	0	0	0.0146129
Ruminococcaceae	CAG-352	0	0	0	0	0	0	0	0	0	0	0	0	0.259986	0	0	0.0866619	0	0	0	0	0	0.00270874	0	0.000902914	0.0145941
Synergistaceae	Cloacibacillus	0.0608602	0	0	0.0202867	0.0105004	0	0	0.00350014	0.013947	0.0249173	0.00751202	0.0154588	0.0135612	0	0	0.00452039	0.00220794	0	0.112684	0.0382974	0	0.00132415	0.0110795	0.00413454	0.0143663
Oscillospiraceae	UCG-003	0	0	0	0	0	0	0	0	0	0	0.0105168	0.00350561	0.0147037	0.0110404	0.00312989	0.00962467	0.0504185	0.0648888	0.0222691	0.0458588	0.0181854	0.0198623	0.0413873	0.0264783	0.0142446
Lachnospiraceae	Hungatella	0.083401	0	0	0.0278003	0.0479675	0.0399728	0.066273	0.0514045	0	0	0.0119581	0.00398605	0	0	0	0	0	0	0	0	0	0	0	0	0.0138651
Sphingomonadaceae	Rhizorhapis	0	0.0324939	0.21086	0.0811181	0	0	0	0	0	0	0	0	0	0	0	0	0	0	0	0	0	0	0	0	0.0135197
Peptostreptococcales-Tissierellales fa	Anaerococcus	0.211506	0.00624883	0	0.0725849	0	0	0	0	0	0	0	0	0.0210053	0.00354286	0	0.00818273	0	0	0	0	0	0	0	0	0.0134613
Staphylococcaceae	Jeotgalicoccus	0.0804901	0.0851923	0.0434729	0.0697184	0	0	0.0328914	0.0109638	0	0	0	0	0	0	0	0	0	0	0	0	0	0	0	0	0.013447
Pseudonocardiaceae	Pseudonocardia	0.0534938	0.0137474	0.160863	0.0760346	0.0110998	0	0	0.00369995	0	0	0	0	0	0	0	0	0	0	0	0	0	0	0	0	0.0132891
Defluviitaleaceae	Defluviitaleaceae UCG-011	0.138686	0.00251051	0.00869527	0.0499638	0	0	0	0	0	0	0	0	0	0	0	0	0	0	0.00524233	0.00174744	0.00918645	0.0248515	0.0412894	0.0251091	0.0128034
Peptostreptococcaceae	Paeniclostridium	0.0781912	0.0446402	0.0899561	0.0709292	0	0	0	0	0	0	0	0	0	0	0	0	0	0	0	0	0.014879	0	0	0.00495966	0.0126481
Verrucomicrobiaceae	#N/A	0.0811469	0	0.146272	0.0758062	0	0	0	0	0	0	0	0	0	0	0	0	0	0	0	0	0	0	0	0	0.0126344
Enterobacteriaceae	Klebsiella	0	0.0137474	0	0.00458247	0.0194549	0.00699524	0.178847	0.0684323	0	0	0	0	0	0	0	0	0	0.007249	0	0.00241633	0	0	0	0	0.0125718
Rhodobacteraceae	Paracoccus	0.0999593	0.09691	0.0289819	0.0752837	0	0	0	0	0	0	0	0	0	0	0	0	0	0	0	0	0	0	0	0	0.0125473
Halomonadaceae	Marinospirillum	0	0.11642	0.107647	0.0746891	0	0	0	0	0	0	0	0	0	0	0	0	0	0	0	0	0	0	0	0	0.0124482
A4b	#N/A	0	0	0.221729	0.0739098	0	0	0	0	0	0	0	0	0	0	0	0	0	0	0	0	0	0	0	0	0.0123183
Barnesiellaceae	Barnesiella	0.00651593	0.0526147	0	0.0197102	0	0	0	0	0	0	0	0	0	0	0	0	0.0473714	0.0287906	0.02404	0.0334007	0	0.0598257	0	0.0199419	0.0121755
Reyranellaceae	Reyranella	0	0	0.216269	0.0720897	0	0	0	0	0	0	0	0	0	0	0	0	0	0	0	0	0	0	0	0	0.012015
Ruminococcaceae	Caproiciproducens	0.0586434	0	0	0.0195478	0.00158569	0	0	0.000528564	0	0	0	0	0	0.0191498	0	0.00638325	0.0665874	0.0331203	0.0280119	0.0425732	0	0.00910391	0	0.00303464	0.0120112
Christensenellaceae	Christensenella	0.0282357	0	0	0.0094119	0	0	0	0	0.0159824	0.00604193	0	0.00734145	0.00452039	0.0323684	0	0.0122963	0.034376	0.0133529	0.039978	0.0292356	0.0048303	0	0.0277691	0.0108665	0.0115253
Weeksellaceae	Ornithobacterium	0	0.137554	0.0683145	0.0686228	0	0	0	0	0	0	0	0	0	0	0	0	0	0	0	0	0	0	0	0	0.0114371
Rhizobiaceae	Phyllobacterium	0	0	0.201917	0.0673057	0	0	0	0	0	0	0	0	0	0	0	0	0	0	0	0	0	0	0	0	0.0112176
Erysipelatoclostridiaceae	Candidatus Stoquefichus	0.131506	0.00373367	0	0.0450798	0.00475707	0	0	0.00158569	0	0	0	0	0	0	0	0	0	0	0	0	0.0146983	0.0352137	0.00474834	0.0182201	0.0108143
Planococcaceae	#N/A	0.0133735	0.0624311	0.117998	0.0646008	0	0	0	0	0	0	0	0	0	0	0	0	0	0	0	0	0	0	0	0	0.0107668
Rhizobiaceae	Aminobacter	0	0	0.189164	0.0630548	0	0	0	0	0	0	0	0	0	0	0	0	0	0	0	0	0	0	0	0	0.0105091
Devosiaceae	Devosia	0	0.0102663	0.175768	0.0620115	0	0	0	0	0	0	0	0	0	0	0	0	0	0	0	0	0	0	0	0	0.0103353
Carnobacteriaceae	#N/A	0	0.054002	0.126555	0.0601856	0	0	0.00205571	0.000685237	0	0	0	0	0	0	0	0	0	0	0	0	0	0	0	0	0.0101451
Eubacteriaceae	Eubacterium	0.104759	0.0109084	0	0.0385557	0	0	0.00616713	0.00205571	0.0299855	0.00199404	0.0149908	0.0156568	0.0101725	0.00293945	0	0.00437066	0	0	0	0	0	0	0	0	0.0101065
Oscillospiraceae	Oscillospira	0	0	0	0	0	0	0	0	0	0	0	0	0.00530583	0	0	0.00176861	0.0190183	0.00439493	0.0282658	0.0172264	0.0328638	0.0149584	0.0743906	0.0407376	0.00995543
Bdellovibrionaceae	Bdellovibrio	0.0130319	0.0206048	0.132603	0.0554132	0.0110998	0	0	0.00369995	0	0	0	0	0	0	0	0	0	0	0	0	0	0	0	0	0.00985219
Ruminococcaceae	Paludicola	0.0304077	0.0410651	0	0.0238243	0	0.00199864	0	0.000666214	0	0	0	0	0	0.00356297	0	0.00118766	0.0530206	0.0187581	0	0.0239262	0.0016101	0.0247106	0	0.00877357	0.00972966
Rhizobiaceae	Allorhizobium-Neorhizobium-Pararhizobium-Rhizobium	0	0.00251051	0.169558	0.0573561	0	0	0	0	0	0	0	0	0	0	0	0	0	0	0	0	0	0	0	0	0.00955935
Lachnospiraceae	Frisingicoccus	0	0	0.00207014	0.000690045	0.0285424	0	0.0102785	0.0129403	0	0	0	0	0.0148563	0	0	0.00495211	0.00625313	0.0534682	0	0.0199071	0.0209313	0.0354402	0	0.0187905	0.00954668
Intrasporangiaceae	#N/A	0	0.0887819	0.0821904	0.0569908	0	0	0	0	0	0	0	0	0	0	0	0	0	0	0	0	0	0	0	0	0.00949846
Dysgonomonadaceae	Proteiniphilum	0	0.0988327	0.0719399	0.0569242	0	0	0	0	0	0	0	0	0	0	0	0	0	0	0	0	0	0	0	0	0.00948736
Carnobacteriaceae	Granulicatella	0	0	0.170035	0.0566785	0	0	0	0	0	0	0	0	0	0	0	0	0	0	0	0	0	0	0	0	0.00944642
Rikenellaceae	dgA-11 gut group	0	0.0998747	0.0683145	0.0560631	0	0	0	0	0	0	0	0	0	0	0	0	0	0	0	0	0	0	0	0	0.00934385
Acetobacteraceae	Roseomonas	0	0.0324887	0.134777	0.0557551	0	0	0	0	0	0	0	0	0	0	0	0	0	0	0	0	0	0	0	0	0.00929252
Saccharimonadaceae	Candidatus Saccharimonas	0	0.0811929	0.0186312	0.0332747	0	0	0	0	0	0	0	0	0	0	0	0	0.00324781	0.0102824	0.0311264	0.0148855	0.0165322	0.00406311	0	0.00686511	0.00917089
Pirellulaceae	Pir4 lineage	0	0.0327253	0.128255	0.0536602	0	0	0	0	0	0	0	0	0	0	0	0	0	0	0	0	0	0	0	0	0.00894337
Sporichthyaceae	#N/A	0.14265	0.00999813	0	0.0508828	0.00792845	0	0	0.00264282	0	0	0	0	0	0	0	0	0	0	0	0	0	0	0	0	0.00892093
Lachnospiraceae	Tyzzerella	0	0.00502103	0	0.00167368	0.00158569	0.0310353	0.0735893	0.0354034	0	0	0.00300481	0.0010016	0.0316622	0.0100227	0.0031746	0.0149532	0	0	0	0	0	0	0	0	0.00883865
Planococcaceae	Lysinibacillus	0	0.0648548	0.0828054	0.0492201	0	0	0.00616713	0.00205571	0	0	0	0	0	0	0	0	0	0	0	0	0	0	0	0	0.00854596
Lachnospiraceae	Lachnospira	0	0.00627628	0.0260858	0.0107874	0	0	0	0	0.0280482	0.00701713	0.0255179	0.0201944	0.0106454	0	0.0265973	0.0124142	0.0110397	0.00333823	0.00907853	0.00781883	0	0	0	0	0.00853581
Flavobacteriaceae	Aequorivita	0	0.0849722	0.0662444	0.0504055	0	0	0	0	0	0	0	0	0	0	0	0	0	0	0	0	0	0	0	0	0.00840092
Pseudomonadaceae	#N/A	0	0.101007	0.0496833	0.0502301	0	0	0	0	0	0	0	0	0	0	0	0	0	0	0	0	0	0	0	0	0.00837169
Erysipelotrichaceae	Dielma	0	0.0102663	0	0.00342209	0	0	0	0	0	0	0	0	0.00210053	0.00356297	0.00482625	0.00349658	0.00208438	0.113106	0.0104293	0.0418732	0.0016101	0	0	0.0005367	0.00822143
Acholeplasmataceae	EMP-G18	0	0.0488373	0.0165611	0.0217995	0.0110998	0	0.00822284	0.00644089	0	0	0	0	0	0	0	0	0	0	0	0	0	0.0574641	0	0.0191547	0.00789917
Beijerinckiaceae	Microvirga	0	0	0.141298	0.0470994	0	0	0	0	0	0	0	0	0	0	0	0	0	0	0	0	0	0	0	0	0.0078499
Pirellulaceae	Pirellula	0.0225408	0.0787352	0.0347811	0.0453524	0.00475707	0	0	0.00158569	0	0	0	0	0	0	0	0	0	0	0	0	0	0	0	0	0.00782301
Sphingobacteriaceae	#N/A	0	0.116379	0.0207014	0.0456935	0	0	0	0	0	0	0	0	0	0	0	0	0	0	0	0	0	0	0	0	0.00761559
Peptostreptococcales-Tissierellales fa	Tissierella	0	0.0636435	0.0724548	0.0453661	0	0	0	0	0	0	0	0	0	0	0	0	0	0	0	0	0	0	0	0	0.00756102
Aerococcaceae	Globicatella	0	0.134975	0	0.0449916	0	0	0	0	0	0.000996691	0	0.00033223	0	0	0	0	0	0	0	0	0	0	0	0	0.00755397
Xanthomonadaceae	Stenotrophomonas	0.00901632	0.083021	0.0351923	0.0424099	0.00317138	0	0	0.00105713	0	0	0	0	0	0	0	0	0	0	0	0	0	0	0	0	0.0072445
Acholeplasmataceae	#N/A	0	0.0663788	0.0621041	0.0428276	0	0	0	0	0	0	0	0	0	0	0	0	0	0	0	0	0	0	0	0	0.00713794
Sphingomonadaceae	#N/A	0.0512649	0.0498482	0.0269118	0.0426749	0	0	0	0	0	0	0	0	0	0	0	0	0	0	0	0	0	0	0	0	0.00711249
Oxalobacteraceae	Janthinobacterium	0	0.127476	0	0.042492	0	0	0	0	0	0	0	0	0	0	0	0	0	0	0	0	0	0	0	0	0.00708201
Dysgonomonadaceae	Fermentimonas	0	0.0950356	0.031052	0.0420292	0	0	0	0	0	0	0	0	0	0	0	0	0	0	0	0	0	0	0	0	0.00700487
p-2534-18B5 gut group	#N/A	0	0.0637612	0.0621041	0.0419551	0	0	0	0	0	0	0	0	0	0	0	0	0	0	0	0	0	0	0	0	0.00699252
Isosphaeraceae	Tundrisphaera	0	0	0.123908	0.0413026	0	0	0	0	0	0	0	0	0	0	0	0	0	0	0	0	0	0	0	0	0.00688376
Caulobacteraceae	#N/A	0	0	0.123908	0.0413026	0	0	0	0	0	0	0	0	0	0	0	0	0	0	0	0	0	0	0	0	0.00688376
Peptostreptococcales-Tissierellales fa	Helcococcus	0.0180326	0	0.0152167	0.0110831	0	0	0	0	0	0.00298978	0.00300481	0.00199819	0.0777197	0.00265715	0.00156495	0.0273139	0	0	0	0	0	0	0	0	0.00673254
Selenomonadaceae	Selenomonas	0	0.0101888	0	0.00339627	0	0	0	0	0.0501645	0	0.0180288	0.0227311	0.0136535	0.0104606	0	0.00803802	0.0184672	0	0	0.00615574	0	0	0	0	0.00672019
Hymenobacteraceae	Pontibacter	0.098072	0.00753154	0.014491	0.0400315	0	0	0	0	0	0	0	0	0	0	0	0	0	0	0	0	0	0	0	0	0.00667192
Intrasporangiaceae	Ornithinimicrobium	0.00868791	0.0773336	0.0336406	0.0398874	0	0	0	0	0	0	0	0	0	0	0	0	0	0	0	0	0	0	0	0	0.0066479
Micromonosporaceae	#N/A	0	0	0.11956	0.0398533	0	0	0	0	0	0	0	0	0	0	0	0	0	0	0	0	0	0	0	0	0.00664222
Cellvibrionaceae	Cellvibrio	0.118132	0.00124456	0	0.0397922	0	0	0	0	0	0	0	0	0	0	0	0	0	0	0	0	0	0	0	0	0.00663204
Alcaligenaceae	Pelistega	0	0	0	0	0.00897741	0.00800562	0.0349471	0.01731	0	0	0.0120192	0.00400641	0	0.0549182	0	0.0183061	0	0	0	0	0	0	0	0	0.00660375
Erysipelotrichaceae	Erysipelothrix	0	0.063879	0.0538235	0.0392342	0	0	0	0	0	0	0	0	0	0	0	0	0	0	0	0	0	0	0	0	0.00653903
Synergistaceae	#N/A	0.00434395	0	0	0.00144798	0	0	0	0	0	0	0	0	0.031483	0	0	0.0104943	0.0486261	0	0.00379579	0.017474	0.0246258	0.00135437	0.00311197	0.00969739	0.00651895
WD2101 soil group	#N/A	0	0.00969638	0.106517	0.0387378	0	0	0	0	0	0	0	0	0	0	0	0	0	0	0	0	0	0	0	0	0.0064563
Caulobacteraceae	Brevundimonas	0	0.0854776	0.0165611	0.0340129	0.0126855	0	0	0.00422851	0	0	0	0	0	0	0	0	0	0	0	0	0	0	0	0	0.00637357
Actinomycetaceae	Flaviflexus	0.0133735	0.0778905	0.0227715	0.0380118	0	0	0	0	0	0	0	0	0	0	0	0	0	0	0	0	0	0	0	0	0.0063353
Burkholderiaceae	Limnobacter	0.113674	0	0	0.0378915	0	0	0	0	0	0	0	0	0	0	0	0	0	0	0	0	0	0	0	0	0.00631524
Clostridiaceae	Clostridium sensu stricto 6	0	0.026664	0	0.00888801	0	0	0	0	0	0	0	0	0.00532269	0.029363	0	0.0115619	0.0132477	0	0	0.00441589	0.0351555	0	0	0.0117185	0.00609738
Alcaligenaceae	Oligella	0	0.0487731	0.060034	0.036269	0	0	0	0	0	0	0	0	0	0	0	0	0	0	0	0	0	0	0	0	0.00604483
Anaerovoracaceae	Anaerovorax	0	0.0278872	0	0.00929574	0	0	0.00205571	0.000685237	0	0	0	0	0	0	0	0	0.0113269	0	0.0145937	0.00864021	0.0197558	0.0234101	0.00949668	0.0175542	0.00602923
Lachnospiraceae	Lachnospiraceae ND3007 group	0	0.0279306	0.0217382	0.0165563	0.0126855	0	0.00822284	0.00696945	0	0	0	0	0.0169797	0	0	0.00565991	0	0.00109873	0	0.000366244	0.0109553	0.00264831	0.00466795	0.00609052	0.0059404
Flavobacteriaceae	Salinimicrobium	0	0.0687502	0.0372625	0.0353375	0	0	0	0	0	0	0	0	0	0	0	0	0	0	0	0	0	0	0	0	0.00588959
Rubritaleaceae	Luteolibacter	0	0.0112479	0.0934742	0.0349074	0	0	0	0	0	0	0	0	0	0	0	0	0	0	0	0	0	0	0	0	0.00581789
Erysipelotrichaceae	Breznakia	0.0177174	0	0.0195644	0.0124273	0.020614	0	0	0.00687133	0	0	0	0	0	0	0	0	0	0.0185082	0	0.00616941	0.0153997	0	0.0116279	0.00900919	0.0057462
Intrasporangiaceae	Janibacter	0	0	0.102021	0.0340071	0	0	0	0	0	0	0	0	0	0	0	0	0	0	0	0	0	0	0	0	0.00566785
Xanthomonadaceae	Lysobacter	0	0.0549423	0.0434729	0.0328051	0	0	0	0	0	0	0	0	0	0	0	0	0	0	0	0	0	0	0	0	0.00546751
Chitinophagaceae	Edaphobaculum	0.00668673	0	0.0913004	0.0326624	0	0	0	0	0	0	0	0	0	0	0	0	0	0	0	0	0	0	0	0	0.00544373
Lachnospiraceae	Shuttleworthia	0.0238917	0	0.00828054	0.0107241	0	0	0	0	0	0	0	0	0	0.00998878	0.00952381	0.0065042	0	0	0.0440957	0.0146986	0	0.00132415	0	0.000441384	0.00539471
Chloroflexaceae	Candidatus Chloroploca	0	0	0.095648	0.0318827	0	0	0	0	0	0	0	0	0	0	0	0	0	0	0	0	0	0	0	0	0.00531378
Saccharospirillaceae	Oceanobacter	0.0450816	0.0174987	0.0314668	0.031349	0	0	0	0	0	0	0	0	0	0	0	0	0	0	0	0	0	0	0	0	0.00522484
Peptostreptococcaceae	Terrisporobacter	0.00222891	0	0	0.00074297	0	0	0.0842841	0.0280947	0	0	0	0	0.00508626	0	0	0.00169542	0	0	0	0	0	0	0	0	0.00508885
Tepidisphaeraceae	#N/A	0	0	0.0913004	0.0304335	0	0	0	0	0	0	0	0	0	0	0	0	0	0	0	0	0	0	0	0	0.00507224
Pasteurellaceae	#N/A	0	0.0261999	0.014491	0.0135636	0	0.00901493	0.0267242	0.0119131	0	0	0	0	0	0	0	0	0.0138504	0	0	0.00461681	0	0	0	0	0.00501558
Rhodobacteraceae	Rubellimicrobium	0	0	0.0804313	0.0268104	0.00951414	0	0	0.00317138	0	0	0	0	0	0	0	0	0	0	0	0	0	0	0	0	0.00499697
Comamonadaceae	Limnohabitans	0.0846416	0.00384986	0	0.0294972	0	0	0	0	0	0	0	0	0	0	0	0	0	0	0	0	0	0	0	0	0.00491619
Weeksellaceae	Bergeyella	0	0.0399674	0.045543	0.0285035	0	0	0.00205571	0.000685237	0	0	0	0	0	0	0	0	0	0	0	0	0	0	0	0	0.00486479
Staphylococcaceae	Aliicoccus	0	0.0312637	0.0558937	0.0290525	0	0	0	0	0	0	0	0	0	0	0	0	0	0	0	0	0	0	0	0	0.00484208
Erysipelotrichaceae	Erysipelotrichaceae UCG-009	0	0	0.00414027	0.00138009	0	0.000996214	0	0.000332071	0	0.0159423	0	0.0053141	0.0294947	0.00334091	0.019072	0.0173025	0.00331192	0.00556372	0.00518773	0.00468779	0	0	0	0	0.00483609
Microscillaceae	#N/A	0	0	0.0869527	0.0289842	0	0	0	0	0	0	0	0	0	0	0	0	0	0	0	0	0	0	0	0	0.00483071
Sphingomonadaceae	Qipengyuania	0	0	0.0869527	0.0289842	0	0	0	0	0	0	0	0	0	0	0	0	0	0	0	0	0	0	0	0	0.00483071
Planococcaceae	Chryseomicrobium	0.0180326	0.0400077	0.0248416	0.0276273	0	0	0	0	0	0	0	0	0	0	0	0	0	0	0	0	0	0	0	0	0.00460455
Moraxellaceae	Alkanindiges	0.0676224	0.0149972	0	0.0275399	0	0	0	0	0	0	0	0	0	0	0	0	0	0	0	0	0	0	0	0	0.00458998
Gemmataceae	Gemmata	0	0	0.0826051	0.027535	0	0	0	0	0	0	0	0	0	0	0	0	0	0	0	0	0	0	0	0	0.00458917
Solirubrobacteraceae	Solirubrobacter	0	0	0.0826051	0.027535	0	0	0	0	0	0	0	0	0	0	0	0	0	0	0	0	0	0	0	0	0.00458917
Nakamurellaceae	Nakamurella	0	0	0.0826051	0.027535	0	0	0	0	0	0	0	0	0	0	0	0	0	0	0	0	0	0	0	0	0.00458917
Xanthobacteraceae	Bradyrhizobium	0	0.00749859	0.0743905	0.0272964	0	0	0	0	0	0	0	0	0	0	0	0	0	0	0	0	0	0	0	0	0.0045494
Polyangiaceae	Pajaroellobacter	0.0788928	0	0	0.0262976	0	0	0	0	0	0	0	0	0	0	0	0	0	0	0	0	0	0	0	0	0.00438293
Xiphinematobacteraceae	Candidatus Xiphinematobacter	0	0	0.0782575	0.0260858	0	0	0	0	0	0	0	0	0	0	0	0	0	0	0	0	0	0	0	0	0.00434764
Comamonadaceae	Variovorax	0	0	0.0782575	0.0260858	0	0	0	0	0	0	0	0	0	0	0	0	0	0	0	0	0	0	0	0	0.00434764
Lachnospiraceae	Epulopiscium	0	0	0	0	0	0	0.078117	0.026039	0	0	0	0	0	0	0	0	0	0	0	0	0	0	0	0	0.00433983
Ruminococcaceae	Pygmaiobacter	0	0	0	0	0	0	0	0	0	0	0	0	0	0	0	0	0	0	0	0	0	0	0.0775629	0.0258543	0.00430905
Erysipelotrichaceae	Holdemania	0	0.0141161	0	0.00470538	0	0	0.00616713	0.00205571	0	0	0	0	0.0126904	0	0	0.00423013	0	0.0431859	0	0.0143953	0	0	0	0	0.00423109
Ilumatobacteraceae	Ilumatobacter	0	0	0.0760836	0.0253612	0	0	0	0	0	0	0	0	0	0	0	0	0	0	0	0	0	0	0	0	0.00422687
Weeksellaceae	#N/A	0.00676224	0.0187539	0.0446343	0.0233835	0.00475707	0	0	0.00158569	0	0	0	0	0	0	0	0	0	0	0	0	0	0	0	0	0.00416153
Gemmataceae	Fimbriiglobus	0	0	0.0739098	0.0246366	0	0	0	0	0	0	0	0	0	0	0	0	0	0	0	0	0	0	0	0	0.0041061
Microbacteriaceae	Agromyces	0	0	0.0739098	0.0246366	0	0	0	0	0	0	0	0	0	0	0	0	0	0	0	0	0	0	0	0	0.0041061
Flavobacteriaceae	Myroides	0	0.0737691	0	0.0245897	0	0	0	0	0	0	0	0	0	0	0	0	0	0	0	0	0	0	0	0	0.00409828
Nocardioidaceae	Aeromicrobium	0.0629873	0.0100421	0	0.0243431	0	0	0	0	0	0	0	0	0	0	0	0	0	0	0	0	0	0	0	0	0.00405719
Enterobacteriaceae	Lelliottia	0	0.0727546	0	0.0242515	0	0	0	0	0	0	0	0	0	0	0	0	0	0	0	0	0	0	0	0	0.00404192
Blastocatellaceae	Stenotrophobacter	0	0	0.0722651	0.0240884	0	0	0	0	0	0	0	0	0	0	0	0	0	0	0	0	0	0	0	0	0.00401473
Alcaligenaceae	Pusillimonas	0	0.0536229	0.0186312	0.0240847	0	0	0	0	0	0	0	0	0	0	0	0	0	0	0	0	0	0	0	0	0.00401412
Beijerinckiaceae	#N/A	0.0334336	0.0199963	0.0173905	0.0236068	0	0	0	0	0	0	0	0	0	0	0	0	0	0	0	0	0	0	0	0	0.00393447
Cyclobacteriaceae	#N/A	0	0.0499213	0.0186312	0.0228508	0	0	0	0	0	0	0	0	0	0	0	0	0	0	0	0	0	0	0	0	0.00380847
Morganellaceae	Providencia	0	0.0674873	0	0.0224958	0	0	0	0	0	0	0	0	0	0	0	0	0	0	0	0	0	0	0	0	0.0037493
Pseudonocardiaceae	Saccharopolyspora	0.0668673	0	0	0.0222891	0	0	0	0	0	0	0	0	0	0	0	0	0	0	0	0	0	0	0	0	0.00371485
Idiomarinaceae	Aliidiomarina	0	0.0313172	0.0351923	0.0221698	0	0	0	0	0	0	0	0	0	0	0	0	0	0	0	0	0	0	0	0	0.00369497
Micrococcaceae	#N/A	0	0.0477329	0.0186312	0.0221214	0	0	0	0	0	0	0	0	0	0	0	0	0	0	0	0	0	0	0	0	0.0036869
Terrimicrobiaceae	Terrimicrobium	0	0	0.0652146	0.0217382	0	0	0	0	0	0	0	0	0	0	0	0	0	0	0	0	0	0	0	0	0.00362303
Victivallaceae	#N/A	0	0.0462947	0.0186312	0.021642	0	0	0	0	0	0	0	0	0	0	0	0	0	0	0	0	0	0	0	0	0.00360699
Sanguibacteraceae	Sanguibacter	0	0.040904	0.0227715	0.0212252	0	0	0	0	0	0	0	0	0	0	0	0	0	0	0	0	0	0	0	0	0.00353753
Nocardiaceae	Rhodococcus	0	0	0.0616379	0.020546	0	0	0	0	0	0	0	0	0	0	0	0	0	0	0	0	0	0	0	0	0.00342433
Bacillaceae	#N/A	0.0456936	0.0157566	0	0.0204834	0	0	0	0	0	0	0	0	0	0	0	0	0	0	0	0	0	0	0	0	0.0034139
Erysipelotrichaceae	Solobacterium	0	0	0	0	0	0	0	0	0	0.026782	0.0255179	0.0174333	0.00848987	0	0	0.00282996	0	0	0	0	0	0	0	0	0.00337721
Eggerthellaceae	Denitrobacterium	0	0	0	0	0	0	0	0	0.048158	0	0.00450315	0.0175537	0	0	0.00785362	0.00261787	0	0	0	0	0	0	0	0	0.00336193
AKIW781	#N/A	0	0.00727229	0.0217382	0.00967016	0.0301281	0	0	0.0100427	0	0	0	0	0	0	0	0	0	0	0	0	0	0	0	0	0.00328548
Geminicoccaceae	#N/A	0	0.0569662	0.00207014	0.0196788	0	0	0	0	0	0	0	0	0	0	0	0	0	0	0	0	0	0	0	0	0.0032798
Gemmatimonadaceae	Gemmatimonas	0	0	0.0586931	0.0195644	0	0	0	0	0	0	0	0	0	0	0	0	0	0	0	0	0	0	0	0	0.00326073
Pasteurellaceae	Bibersteinia	0	0.0250088	0.031052	0.018687	0	0.00200417	0	0.000668056	0	0	0	0	0	0	0	0	0	0	0	0	0	0	0	0	0.00322583
Desulfovibrionaceae	Mailhella	0	0.0290243	0.0269118	0.0186454	0	0	0	0	0.00200658	0	0	0.000668861	0	0	0	0	0	0	0	0	0	0	0	0	0.00321904
Xanthomonadaceae	Xanthomonas	0	0.0574892	0	0.0191631	0	0	0	0	0	0	0	0	0	0	0	0	0	0	0	0	0	0	0	0	0.00319385
Dietziaceae	Dietzia	0.0133735	0.017488	0.0248416	0.0185677	0	0	0	0	0	0	0	0	0	0	0	0	0	0	0	0	0	0	0	0	0.00309461
Pirellulaceae	#N/A	0	0.022831	0.0326073	0.0184794	0	0	0	0	0	0	0	0	0	0	0	0	0	0	0	0	0	0	0	0	0.0030799
Legionellaceae	Legionella	0	0	0.0543455	0.0181152	0	0	0	0	0	0	0	0	0	0	0	0	0	0	0	0	0	0	0	0	0.00301919
Rhodobacteraceae	#N/A	0	0.0542552	0	0.0180851	0	0	0	0	0	0	0	0	0	0	0	0	0	0	0	0	0	0	0	0	0.00301418
Brevibacteriaceae	Brevibacterium	0	0.0311246	0.00414027	0.011755	0	0	0	0	0.00199243	0.0159465	0	0.00597963	0	0	0	0	0	0	0	0	0	0	0	0	0.00295576
Peptostreptococcales-Tissierellales fa	Peptoniphilus	0	0	0	0	0	0	0	0	0	0	0	0	0.0525133	0	0	0.0175044	0	0	0	0	0	0	0	0	0.0029174
Beijerinckiaceae	Methylobacterium-Methylorubrum	0	0.0153994	0.0369549	0.0174514	0	0	0	0	0	0	0	0	0	0	0	0	0	0	0	0	0	0	0	0	0.00290857
Vibrionaceae	Vibrio	0	0.0212644	0.031052	0.0174388	0	0	0	0	0	0	0	0	0	0	0	0	0	0	0	0	0	0	0	0	0.00290647
Pedosphaeraceae	#N/A	0.0518438	0	0	0.0172813	0	0	0	0	0	0	0	0	0	0	0	0	0	0	0	0	0	0	0	0	0.00288021
Anaerovoracaceae	Family XIII UCG-001	0	0.00625488	0	0.00208496	0	0	0	0	0	0.00201398	0.0120084	0.00467413	0.0031508	0	0.00634921	0.00316667	0.00331192	0.0036245	0.0142663	0.00706756	0	0	0	0	0.00283222
Nocardioidaceae	Marmoricola	0	0	0.0499978	0.0166659	0	0	0	0	0	0	0	0	0	0	0	0	0	0	0	0	0	0	0	0	0.00277766
Trueperaceae	Truepera	0	0.0411666	0.00828054	0.0164824	0	0	0	0	0	0	0	0	0	0	0	0	0	0	0	0	0	0	0	0	0.00274707
Paludibacteraceae	#N/A	0	0.0325618	0.0165611	0.0163743	0	0	0	0	0	0	0	0	0	0	0	0	0	0	0	0	0	0	0	0	0.00272905
Rhodobacteraceae	Amaricoccus	0	0.0487648	0	0.0162549	0	0	0	0	0	0	0	0	0	0	0	0	0	0	0	0	0	0	0	0	0.00270916
Chitinophagaceae	Ferruginibacter	0	0	0.047824	0.0159413	0	0	0	0	0	0	0	0	0	0	0	0	0	0	0	0	0	0	0	0	0.00265689
Saccharimonadaceae	TM7a	0	0.0201213	0.0252564	0.0151259	0	0	0.00205571	0.000685237	0	0	0	0	0	0	0	0	0	0	0	0	0	0	0	0	0.00263519
Rhodocyclaceae	C39	0.0217198	0	0	0.00723992	0.0174426	0	0.00822284	0.00855515	0	0	0	0	0	0	0	0	0	0	0	0	0	0	0	0	0.00263251
Eggerthellaceae	Eggerthella	0	0	0	0	0	0	0	0	0.019978	0	0.0269669	0.0156483	0	0	0	0	0	0	0	0	0	0	0	0	0.00260805
Vermiphilaceae	#N/A	0.0468071	0	0	0.0156024	0	0	0	0	0	0	0	0	0	0	0	0	0	0	0	0	0	0	0	0	0.00260039
Aerococcaceae	Aerococcus	0	0.0175415	0.014491	0.0106775	0	0	0.01439	0.00479666	0	0	0	0	0	0	0	0	0	0	0	0	0	0	0	0	0.00257902
Cellvibrionaceae	#N/A	0.0325797	0.0112438	0	0.0146078	0	0	0	0	0	0	0	0	0	0	0	0	0	0	0	0	0	0	0	0	0.00243464
Tepidisphaeraceae	Tepidisphaera	0	0.0436769	0	0.014559	0	0	0	0	0	0	0	0	0	0	0	0	0	0	0	0	0	0	0	0	0.0024265
Ilumatobacteraceae	CL500-29 marine group	0	0	0.0434764	0.0144921	0	0	0	0	0	0	0	0	0	0	0	0	0	0	0	0	0	0	0	0	0.00241535
Planococcaceae	Bhargavaea	0	0	0.0403834	0.0134611	0	0	0	0	0	0	0	0	0	0	0	0	0	0	0	0	0	0	0	0	0.00224352
Spirosomaceae	Lacihabitans	0.0401204	0	0	0.0133735	0	0	0	0	0	0	0	0	0	0	0	0	0	0	0	0	0	0	0	0	0.00222891
Chitinophagaceae	#N/A	0	0.00502103	0.0347811	0.0132674	0	0	0	0	0	0	0	0	0	0	0	0	0	0	0	0	0	0	0	0	0.00221123
Clostridiaceae	#N/A	0	0.0162862	0.0186312	0.0116392	0	0	0	0	0	0	0	0	0	0	0	0	0	0.00439493	0	0.00146498	0	0	0	0	0.00218402
Peptostreptococcales-Tissierellales fa	Gottschalkia	0	0.0162434	0.0227715	0.013005	0	0	0	0	0	0	0	0	0	0	0	0	0	0	0	0	0	0	0	0	0.0021675
Peptostreptococcaceae	Intestinibacter	0	0.0262451	0	0.00874836	0	0	0	0	0	0	0	0	0	0	0.00623869	0.00207956	0	0	0	0	0.00644039	0	0	0.0021468	0.00216245
Oxalobacteraceae	#N/A	0	0.0191932	0.0195644	0.0129192	0	0	0	0	0	0	0	0	0	0	0	0	0	0	0	0	0	0	0	0	0.0021532
Erysipelatoclostridiaceae	Catenibacterium	0	0	0	0	0.00896593	0	0.0185014	0.00915577	0	0	0	0	0	0	0	0	0.010826	0	0	0.00360868	0	0	0	0	0.00212741
Succinivibrionaceae	Succinivibrionaceae UCG-001	0	0	0	0	0	0	0	0	0	0.00398557	0	0.00132852	0.00738231	0	0.0047619	0.00404807	0.00437315	0.00222549	0.0077816	0.00479341	0.00661288	0	0	0.00220429	0.00206238
Clostridiaceae	Clostridium sensu stricto 13	0	0	0	0	0	0	0.0370028	0.0123343	0	0	0	0	0	0	0	0	0	0	0	0	0	0	0	0	0.00205571
Alcaligenaceae	#N/A	0.0289758	0.00502103	0.00207014	0.0120223	0	0	0	0	0	0	0	0	0	0	0	0	0	0	0	0	0	0	0	0	0.00200372
Planococcaceae	Kurthia	0	0.0224703	0.0124208	0.0116304	0	0	0	0	0	0	0	0	0	0	0	0	0	0	0	0	0	0	0	0	0.00193839
Hungateiclostridiaceae	Fastidiosipila	0	0.0112973	0.0227715	0.0113563	0	0	0	0	0	0	0	0	0	0	0	0	0	0	0	0	0	0	0	0	0.00189271
Crocinitomicaceae	Fluviicola	0.0238917	0.00999813	0	0.0112966	0	0	0	0	0	0	0	0	0	0	0	0	0	0	0	0	0	0	0	0	0.00188277
Hyphomonadaceae	SWB02	0.0338112	0	0	0.0112704	0	0	0	0	0	0	0	0	0	0	0	0	0	0	0	0	0	0	0	0	0.0018784
Gemmatimonadaceae	#N/A	0	0.0337385	0	0.0112462	0	0	0	0	0	0	0	0	0	0	0	0	0	0	0	0	0	0	0	0	0.00187436
Erysipelotrichaceae	Catenisphaera	0.0217198	0	0	0.00723992	0.00317138	0	0	0.00105713	0	0	0	0	0.00266134	0.00556818	0	0.00274317	0	0	0	0	0	0	0	0	0.00184004
Sedimentibacteraceae	Sedimentibacter	0	0.0224876	0.0103507	0.0109461	0	0	0	0	0	0	0	0	0	0	0	0	0	0	0	0	0	0	0	0	0.00182435
Bacillaceae	Oceanobacillus	0	0.00376577	0.0289819	0.0109159	0	0	0	0	0	0	0	0	0	0	0	0	0	0	0	0	0	0	0	0	0.00181932
Xanthobacteraceae	#N/A	0	0	0.0326073	0.0108691	0	0	0	0	0	0	0	0	0	0	0	0	0	0	0	0	0	0	0	0	0.00181152
Rhizobiaceae	Mesorhizobium	0	0	0.0326073	0.0108691	0	0	0	0	0	0	0	0	0	0	0	0	0	0	0	0	0	0	0	0	0.00181152
SM2D12	#N/A	0	0	0.0326073	0.0108691	0	0	0	0	0	0	0	0	0	0	0	0	0	0	0	0	0	0	0	0	0.00181152
Comamonadaceae	Leptothrix	0	0	0.0326073	0.0108691	0	0	0	0	0	0	0	0	0	0	0	0	0	0	0	0	0	0	0	0	0.00181152
Nocardiaceae	Gordonia	0	0	0.0326073	0.0108691	0	0	0	0	0	0	0	0	0	0	0	0	0	0	0	0	0	0	0	0	0.00181152
Sphingomonadaceae	Novosphingobium	0	0.0312617	0	0.0104206	0	0	0	0	0	0	0	0	0	0	0	0	0	0	0	0	0	0	0	0	0.00173676
Micrococcaceae	Kocuria	0	0.0307988	0	0.0102663	0	0	0	0	0	0	0	0	0	0	0	0	0	0	0	0	0	0	0	0	0.00171105
Eggerthellaceae	DNF00809	0	0	0.00207014	0.000690045	0	0	0	0	0	0	0	0	0	0.0284147	0	0.00947155	0	0	0	0	0	0	0	0	0.0016936
Bryobacteraceae	Bryobacter	0.0282357	0	0.00217382	0.0101365	0	0	0	0	0	0	0	0	0	0	0	0	0	0	0	0	0	0	0	0	0.00168942
Sphingomonadaceae	Erythrobacter	0	0.0299944	0	0.00999813	0	0	0	0	0	0	0	0	0	0	0	0	0	0	0	0	0	0	0	0	0.00166635
Tannerellaceae	#N/A	0	0.0073373	0	0.00244577	0.00900036	0.00299796	0	0.00399944	0	0.00499421	0	0.00166474	0	0.00267222	0	0.000890742	0	0	0.00241458	0.000804861	0	0	0	0	0.00163426
Anaerovoracaceae	Mogibacterium	0.0195478	0	0	0.00651593	0	0.00498728	0	0.00166243	0	0	0	0	0.00452039	0	0	0.0015068	0	0	0	0	0	0	0	0	0.00161419
Propionibacteriaceae	Jiangella	0.0289758	0	0	0.00965861	0	0	0	0	0	0	0	0	0	0	0	0	0	0	0	0	0	0	0	0	0.00160977
Streptococcaceae	Lactococcus	0	0.00624883	0	0.00208294	0	0	0.0226128	0.0075376	0	0	0	0	0	0	0	0	0	0	0	0	0	0	0	0	0.00160342
Sporichthyaceae	hgcI clade	0.0200602	0	0.00869527	0.00958515	0	0	0	0	0	0	0	0	0	0	0	0	0	0	0	0	0	0	0	0	0.00159753
Blastocatellaceae	#N/A	0	0	0.0282596	0.00941988	0	0	0	0	0	0	0	0	0	0	0	0	0	0	0	0	0	0	0	0	0.00156998
Caulobacteraceae	Phenylobacterium	0	0	0.0282596	0.00941988	0	0	0	0	0	0	0	0	0	0	0	0	0	0	0	0	0	0	0	0	0.00156998
Rickettsiaceae	#N/A	0	0	0.0276308	0.00921026	0	0	0	0	0	0	0	0	0	0	0	0	0	0	0	0	0	0	0	0	0.00153504
Enterobacteriaceae	Kosakonia	0	0.0274948	0	0.00916495	0	0	0	0	0	0	0	0	0	0	0	0	0	0	0	0	0	0	0	0	0.00152749
Christensenellaceae	#N/A	0	0.00749943	0.00828054	0.00525999	0	0	0	0	0	0	0	0	0	0	0.0015873	0.000529101	0	0.00667646	0.00253052	0.00306899	0	0	0	0	0.00147635
Methylophagaceae	Methylophaga	0	0	0.0260858	0.00869527	0	0	0	0	0	0	0	0	0	0	0	0	0	0	0	0	0	0	0	0	0.00144921
Comamonadaceae	Tepidimonas	0	0	0.0260858	0.00869527	0	0	0	0	0	0	0	0	0	0	0	0	0	0	0	0	0	0	0	0	0.00144921
Desulfobulbaceae	#N/A	0.0260637	0	0	0.00868791	0	0	0	0	0	0	0	0	0	0	0	0	0	0	0	0	0	0	0	0	0.00144798
Aeromonadaceae	Aeromonas	0	0.025453	0	0.00848433	0	0	0	0	0	0	0	0	0	0	0	0	0	0	0	0	0	0	0	0	0.00141406
Vibrionaceae	#N/A	0	0.00878679	0.0165611	0.00844929	0	0	0	0	0	0	0	0	0	0	0	0	0	0	0	0	0	0	0	0	0.00140822
Sphingomonadaceae	Porphyrobacter	0	0.0243824	0	0.00812747	0	0	0	0	0	0	0	0	0	0	0	0	0	0	0	0	0	0	0	0	0.00135458
NS11-12 marine group	#N/A	0.0241381	0	0	0.00804602	0	0	0	0	0	0	0	0	0	0	0	0	0	0	0	0	0	0	0	0	0.001341
Sphingomonadaceae	Ellin6055	0	0	0.023912	0.00797067	0	0	0	0	0	0	0	0	0	0	0	0	0	0	0	0	0	0	0	0	0.00132844
Planococcaceae	Planomicrobium	0.0238917	0	0	0.00796392	0	0	0	0	0	0	0	0	0	0	0	0	0	0	0	0	0	0	0	0	0.00132732
Lachnospiraceae	Marvinbryantia	0	0	0	0	0.0237854	0	0	0.00792845	0	0	0	0	0	0	0	0	0	0	0	0	0	0	0	0	0.00132141
Helicobacteraceae	Helicobacter	0	0.0237565	0	0.00791884	0	0	0	0	0	0	0	0	0	0	0	0	0	0	0	0	0	0	0	0	0.00131981
Chroococcidiopsaceae	#N/A	0.0173758	0	0	0.00579194	0.00634276	0	0	0.00211425	0	0	0	0	0	0	0	0	0	0	0	0	0	0	0	0	0.0013177
Carnobacteriaceae	Lacticigenium	0	0.0112973	0.0124208	0.00790604	0	0	0	0	0	0	0	0	0	0	0	0	0	0	0	0	0	0	0	0	0.00131767
Marinilabiliaceae	#N/A	0	0.0112438	0.0124208	0.00788821	0	0	0	0	0	0	0	0	0	0	0	0	0	0	0	0	0	0	0	0	0.0013147
Micrococcaceae	Enteractinococcus	0	0.0112438	0.0124208	0.00788821	0	0	0	0	0	0	0	0	0	0	0	0	0	0	0	0	0	0	0	0	0.0013147
Sphingomonadaceae	Altererythrobacter	0	0.00124456	0.0217382	0.00766091	0	0	0	0	0	0	0	0	0	0	0	0	0	0	0	0	0	0	0	0	0.00127682
Iamiaceae	Iamia	0	0.0161988	0.00652146	0.00757342	0	0	0	0	0	0	0	0	0	0	0	0	0	0	0	0	0	0	0	0	0.00126224
Hymenobacteraceae	Hymenobacter	0	0.0224958	0	0.00749859	0	0	0	0	0	0	0	0	0	0	0	0	0	0	0	0	0	0	0	0	0.00124977
Microbacteriaceae	Leucobacter	0	0.0224876	0	0.00749587	0	0	0	0	0	0	0	0	0	0	0	0	0	0	0	0	0	0	0	0	0.00124931
Lachnospiraceae	Eisenbergiella	0	0	0	0	0	0	0	0	0	0	0	0	0.00813802	0.0139475	0	0.00736184	0	0	0	0	0	0	0	0	0.00122697
Azospirillaceae	Skermanella	0	0.0218169	0	0.00727229	0	0	0	0	0	0	0	0	0	0	0	0	0	0	0	0	0	0	0	0	0.00121205
Sphingobacteriaceae	Parapedobacter	0.0156024	0	0.00621041	0.00727092	0	0	0	0	0	0	0	0	0	0	0	0	0	0	0	0	0	0	0	0	0.00121182
Roseiflexaceae	#N/A	0	0	0.0217382	0.00724606	0	0	0	0	0	0	0	0	0	0	0	0	0	0	0	0	0	0	0	0	0.00120768
Hyphomonadaceae	Hirschia	0	0	0.0217382	0.00724606	0	0	0	0	0	0	0	0	0	0	0	0	0	0	0	0	0	0	0	0	0.00120768
Oxalobacteraceae	Noviherbaspirillum	0	0	0.0217382	0.00724606	0	0	0	0	0	0	0	0	0	0	0	0	0	0	0	0	0	0	0	0	0.00120768
Burkholderiaceae	Lautropia	0	0	0.0217382	0.00724606	0	0	0	0	0	0	0	0	0	0	0	0	0	0	0	0	0	0	0	0	0.00120768
Pirellulaceae	p-1088-a5 gut group	0	0.00874399	0.0124208	0.00705494	0	0	0	0	0	0	0	0	0	0	0	0	0	0	0	0	0	0	0	0	0.00117582
Vicinamibacteraceae	#N/A	0	0.00502103	0.0152167	0.00674592	0	0	0	0	0	0	0	0	0	0	0	0	0	0	0	0	0	0	0	0	0.00112432
F082	#N/A	0	0.0200841	0	0.0066947	0	0	0	0	0	0	0	0	0	0	0	0	0	0	0	0	0	0	0	0	0.00111578
Acetobacteraceae	Rhodovastum	0.0200602	0	0	0.00668673	0	0	0	0	0	0	0	0	0	0	0	0	0	0	0	0	0	0	0	0	0.00111445
Leptotrichiaceae	Caviibacter	0	0	0	0	0	0	0	0	0	0	0	0	0.019955	0	0	0.00665168	0	0	0	0	0	0	0	0	0.00110861
Barnesiellaceae	#N/A	0	0.00753154	0.0124208	0.00665079	0	0	0	0	0	0	0	0	0	0	0	0	0	0	0	0	0	0	0	0	0.00110846
Lachnospiraceae	CHKCI001	0	0	0.0195644	0.00652146	0	0	0	0	0	0	0	0	0	0	0	0	0	0	0	0	0	0	0	0	0.00108691
Simkaniaceae	#N/A	0.0195478	0	0	0.00651593	0	0	0	0	0	0	0	0	0	0	0	0	0	0	0	0	0	0	0	0	0.00108599
67-14	#N/A	0	0.0193928	0	0.00646425	0	0	0	0	0	0	0	0	0	0	0	0	0	0	0	0	0	0	0	0	0.00107738
Microbacteriaceae	Curtobacterium	0	0.0192493	0	0.00641643	0	0	0	0	0	0	0	0	0	0	0	0	0	0	0	0	0	0	0	0	0.0010694
Lachnospiraceae	Lachnospiraceae FCS020 group	0	0.0192493	0	0.00641643	0	0	0	0	0	0	0	0	0	0	0	0	0	0	0	0	0	0	0	0	0.0010694
Comamonadaceae	Alicycliphilus	0	0.0191487	0	0.00638291	0	0	0	0	0	0	0	0	0	0	0	0	0	0	0	0	0	0	0	0	0.00106382
Acetobacteraceae	Craurococcus-Caldovatus	0.0178313	0	0	0.00594376	0	0	0	0	0	0	0	0	0	0	0	0	0	0	0	0	0	0	0	0	0.000990626
Enterobacteriaceae	Shimwellia	0	0.0174967	0	0.00583224	0	0	0	0	0	0	0	0	0	0	0	0	0	0	0	0	0	0	0	0	0.00097204
Bifidobacteriaceae	#N/A	0	0.00376577	0.00414027	0.00263535	0	0	0	0	0	0	0	0	0	0	0.00950527	0.00316842	0	0	0	0	0	0	0	0	0.000967295
Isosphaeraceae	#N/A	0	0	0.0173905	0.00579685	0	0	0	0	0	0	0	0	0	0	0	0	0	0	0	0	0	0	0	0	0.000966142
Schlesneriaceae	Schlesneria	0	0	0.0173905	0.00579685	0	0	0	0	0	0	0	0	0	0	0	0	0	0	0	0	0	0	0	0	0.000966142
Xanthobacteraceae	Rhodopseudomonas	0	0	0.0173905	0.00579685	0	0	0	0	0	0	0	0	0	0	0	0	0	0	0	0	0	0	0	0	0.000966142
Stappiaceae	Agaricicola	0	0.016247	0	0.00541565	0	0	0	0	0	0	0	0	0	0	0	0	0	0	0	0	0	0	0	0	0.000902609
Lachnospiraceae	Lachnospiraceae UCG-001	0	0.0157566	0	0.00525221	0	0	0	0	0	0	0	0	0	0	0	0	0	0	0	0	0	0	0	0	0.000875368
Weeksellaceae	Elizabethkingia	0.0156024	0	0	0.00520079	0	0	0	0	0	0	0	0	0	0	0	0	0	0	0	0	0	0	0	0	0.000866798
Lachnospiraceae	Moryella	0	0.00769971	0	0.00256657	0	0	0	0	0	0	0	0	0	0	0	0	0	0.0077892	0	0.0025964	0	0	0	0	0.000860495
Caldilineaceae	#N/A	0	0	0.0152167	0.00507224	0	0	0	0	0	0	0	0	0	0	0	0	0	0	0	0	0	0	0	0	0.000845374
Burkholderiaceae	Ralstonia	0	0	0.0152167	0.00507224	0	0	0	0	0	0	0	0	0	0	0	0	0	0	0	0	0	0	0	0	0.000845374
Flavobacteriaceae	Sinomicrobium	0	0.0145446	0	0.00484819	0	0	0	0	0	0	0	0	0	0	0	0	0	0	0	0	0	0	0	0	0.000808032
Staphylococcaceae	Macrococcus	0	0.00625488	0	0.00208496	0	0	0.00822284	0.00274095	0	0	0	0	0	0	0	0	0	0	0	0	0	0	0	0	0.000804318
Bacteriovoracaceae	Peredibacter	0	0.00125526	0.0130429	0.00476606	0	0	0	0	0	0	0	0	0	0	0	0	0	0	0	0	0	0	0	0	0.000794343
Desulfovibrionaceae	Bilophila	0	0	0	0	0.0120005	0	0	0.00400016	0	0	0	0	0.00210053	0	0	0.000700177	0	0	0	0	0	0	0	0	0.00078339
Spirosomaceae	Dyadobacter	0.00891564	0.00502103	0	0.00464555	0	0	0	0	0	0	0	0	0	0	0	0	0	0	0	0	0	0	0	0	0.000774259
Weeksellaceae	Empedobacter	0	0.00764365	0.00621041	0.00461802	0	0	0	0	0	0	0	0	0	0	0	0	0	0	0	0	0	0	0	0	0.00076967
Nocardiaceae	Nocardia	0	0.0137474	0	0.00458247	0	0	0	0	0	0	0	0	0	0	0	0	0	0	0	0	0	0	0	0	0.000763746
Anaerolineaceae	Anaerolinea	0.0135245	0	0	0.00450816	0	0	0	0	0	0	0	0	0	0	0	0	0	0	0	0	0	0	0	0	0.00075136
Enterobacteriaceae	Salmonella	0.0135245	0	0	0.00450816	0	0	0	0	0	0	0	0	0	0	0	0	0	0	0	0	0	0	0	0	0.00075136
Peptostreptococcaceae	Peptoclostridium	0.0133735	0	0	0.00445782	0	0	0	0	0	0	0	0	0	0	0	0	0	0	0	0	0	0	0	0	0.00074297
Micrococcaceae	Zhihengliuella	0	0.0133325	0	0.00444418	0	0	0	0	0	0	0	0	0	0	0	0	0	0	0	0	0	0	0	0	0.000740696
Veillonellaceae	#N/A	0	0	0	0	0	0	0	0	0	0.00298918	0.0015024	0.00149719	0.00133067	0.00523031	0	0.00218699	0.00222237	0	0	0.00074079	0	0	0	0	0.000737496
Acetobacteraceae	#N/A	0	0	0.0130429	0.00434764	0	0	0	0	0	0	0	0	0	0	0	0	0	0	0	0	0	0	0	0	0.000724606
A21b	#N/A	0	0	0.0130429	0.00434764	0	0	0	0	0	0	0	0	0	0	0	0	0	0	0	0	0	0	0	0	0.000724606
BIrii41	#N/A	0	0	0.0130429	0.00434764	0	0	0	0	0	0	0	0	0	0	0	0	0	0	0	0	0	0	0	0	0.000724606
Neisseriaceae	Neisseria	0.0130319	0	0	0.00434395	0	0	0	0	0	0	0	0	0	0	0	0	0	0	0	0	0	0	0	0	0.000723992
Alicyclobacillaceae	Tumebacillus	0.0130319	0	0	0.00434395	0	0	0	0	0	0	0	0	0	0	0	0	0	0	0	0	0	0	0	0	0.000723992
vadinBE97	#N/A	0	0.00877609	0.00414027	0.00430546	0	0	0	0	0	0	0	0	0	0	0	0	0	0	0	0	0	0	0	0	0.000717576
Muribaculaceae	Muribaculum	0	0	0	0	0	0	0	0	0	0	0	0	0	0	0	0	0	0	0	0	0.012861	0	0	0.00428701	0.000714502
Mitochondria	#N/A	0	0.0128329	0	0.00427762	0	0	0	0	0	0	0	0	0	0	0	0	0	0	0	0	0	0	0	0	0.000712936
Leuconostocaceae	Fructobacillus	0	0.0124977	0	0.00416589	0	0	0	0	0	0	0	0	0	0	0	0	0	0	0	0	0	0	0	0	0.000694314
Micromonosporaceae	Longispora	0	0.0121205	0	0.00404016	0	0	0	0	0	0	0	0	0	0	0	0	0	0	0	0	0	0	0	0	0.00067336
Sumerlaeaceae	Sumerlaea	0	0.0100206	0.00207014	0.00403026	0	0	0	0	0	0	0	0	0	0	0	0	0	0	0	0	0	0	0	0	0.00067171
Leuconostocaceae	Weissella	0	0.0037493	0	0.00124977	0	0	0.00822284	0.00274095	0	0	0	0	0	0	0	0	0	0	0	0	0	0	0	0	0.000665119
Corynebacteriaceae	Lawsonella	0	0.0102663	0	0.00342209	0	0	0	0	0	0	0	0	0.00133067	0	0	0.000443557	0	0	0	0	0	0	0	0	0.000644275
Xanthomonadaceae	Thermomonas	0	0.0114721	0	0.00382404	0	0	0	0	0	0	0	0	0	0	0	0	0	0	0	0	0	0	0	0	0.000637339
Cyclobacteriaceae	Mariniradius	0	0.0112973	0	0.00376577	0	0	0	0	0	0	0	0	0	0	0	0	0	0	0	0	0	0	0	0	0.000627628
Nitrosomonadaceae	#N/A	0.0112704	0	0	0.0037568	0	0	0	0	0	0	0	0	0	0	0	0	0	0	0	0	0	0	0	0	0.000626133
Hungateiclostridiaceae	#N/A	0	0.00753154	0	0.00251051	0	0	0	0	0	0	0	0	0	0	0	0	0	0	0	0	0.00367458	0	0	0.00122486	0.000622562
Mycobacteriaceae	Mycobacterium	0	0.0109084	0	0.00363614	0	0	0	0	0	0	0	0	0	0	0	0	0	0	0	0	0	0	0	0	0.000606024
Solirubrobacteraceae	Conexibacter	0	0	0.0108691	0.00362303	0	0	0	0	0	0	0	0	0	0	0	0	0	0	0	0	0	0	0	0	0.000603838
Comamonadaceae	Ottowia	0.0108599	0	0	0.00361996	0	0	0	0	0	0	0	0	0	0	0	0	0	0	0	0	0	0	0	0	0.000603327
Salisediminibacteriaceae	#N/A	0	0	0.0103507	0.00345023	0	0	0	0	0	0	0	0	0	0	0	0	0	0	0	0	0	0	0	0	0.000575038
Staphylococcaceae	#N/A	0	0	0	0	0	0	0.0102785	0.00342618	0	0	0	0	0	0	0	0	0	0	0	0	0	0	0	0	0.00057103
Deinococcaceae	Deinococcus	0	0.0102663	0	0.00342209	0	0	0	0	0	0	0	0	0	0	0	0	0	0	0	0	0	0	0	0	0.000570349
Rubritaleaceae	Haloferula	0	0.0102663	0	0.00342209	0	0	0	0	0	0	0	0	0	0	0	0	0	0	0	0	0	0	0	0	0.000570349
Wohlfahrtiimonadaceae	Wohlfahrtiimonas	0	0.0100987	0	0.00336623	0	0	0	0	0	0	0	0	0	0	0	0	0	0	0	0	0	0	0	0	0.000561038
UCG-011	#N/A	0	0.0100421	0	0.00334735	0	0	0	0	0	0	0	0	0	0	0	0	0	0	0	0	0	0	0	0	0.000557892
Staphylococcaceae	Nosocomiicoccus	0	0	0	0	0	0	0.00205571	0.000685237	0	0.00797293	0	0.00265764	0	0	0	0	0	0	0	0	0	0	0	0	0.000557147
Ruminococcaceae	Anaerotruncus	0	0	0	0	0	0	0	0	0.00998901	0	0	0.00332967	0	0	0	0	0	0	0	0	0	0	0	0	0.000554945
Actinomycetaceae	Trueperella	0	0	0	0	0	0	0	0	0.00599341	0.00399537	0	0.00332959	0	0	0	0	0	0	0	0	0	0	0	0	0.000554932
Xanthomonadaceae	Pseudoxanthomonas	0	0.00997784	0	0.00332595	0	0	0	0	0	0	0	0	0	0	0	0	0	0	0	0	0	0	0	0	0.000554325
Chitinophagaceae	Cnuella	0	0.00996714	0	0.00332238	0	0	0	0	0	0	0	0	0	0	0	0	0	0	0	0	0	0	0	0	0.00055373
Micrococcaceae	Citricoccus	0	0.00995644	0	0.00331881	0	0	0	0	0	0	0	0	0	0	0	0	0	0	0	0	0	0	0	0	0.000553136
Devosiaceae	Pelagibacterium	0	0.00969638	0	0.00323213	0	0	0	0	0	0	0	0	0	0	0	0	0	0	0	0	0	0	0	0	0.000538688
Hyphomicrobiaceae	Pedomicrobium	0	0	0	0	0.00951414	0	0	0.00317138	0	0	0	0	0	0	0	0	0	0	0	0	0	0	0	0	0.000528564
Peptostreptococcales-Tissierellales fa	Parvimonas	0	0	0	0	0	0.00299025	0	0.000996751	0	0	0	0	0.00630159	0	0	0.00210053	0	0	0	0	0	0	0	0	0.000516214
Cyclobacteriaceae	Algoriphagus	0	0.00501032	0.00414027	0.0030502	0	0	0	0	0	0	0	0	0	0	0	0	0	0	0	0	0	0	0	0	0.000508366
Comamonadaceae	Aquabacterium	0	0.008983	0	0.00299433	0	0	0	0	0	0	0	0	0	0	0	0	0	0	0	0	0	0	0	0	0.000499055
Beijerinckiaceae	Psychroglaciecola	0.00891564	0	0	0.00297188	0	0	0	0	0	0	0	0	0	0	0	0	0	0	0	0	0	0	0	0	0.000495313
Rikenellaceae	#N/A	0	0.00248911	0.00621041	0.00289984	0	0	0	0	0	0	0	0	0	0	0	0	0	0	0	0	0	0	0	0	0.000483307
Hyphomicrobiaceae	Hyphomicrobium	0	0	0.00869527	0.00289842	0	0	0	0	0	0	0	0	0	0	0	0	0	0	0	0	0	0	0	0	0.000483071
Solirubrobacteraceae	#N/A	0	0	0.00869527	0.00289842	0	0	0	0	0	0	0	0	0	0	0	0	0	0	0	0	0	0	0	0	0.000483071
Microbacteriaceae	Microbacterium	0	0	0.00869527	0.00289842	0	0	0	0	0	0	0	0	0	0	0	0	0	0	0	0	0	0	0	0	0.000483071
Promicromonosporaceae	Isoptericola	0	0.00848433	0	0.00282811	0	0	0	0	0	0	0	0	0	0	0	0	0	0	0	0	0	0	0	0	0.000471352
Selenomonadaceae	Veillonellaceae UCG-001	0	0	0	0	0	0	0	0	0	0	0	0	0	0	0	0	0	0	0.00845104	0.00281701	0	0	0	0	0.000469502
LWQ8	#N/A	0	0	0.00838423	0.00279474	0	0	0	0	0	0	0	0	0	0	0	0	0	0	0	0	0	0	0	0	0.00046579
Alcaligenaceae	Advenella	0	0.00622278	0.00207014	0.0027643	0	0	0	0	0	0	0	0	0	0	0	0	0	0	0	0	0	0	0	0	0.000460717
Bacillaceae	Amphibacillus	0	0	0.00828054	0.00276018	0	0	0	0	0	0	0	0	0	0	0	0	0	0	0	0	0	0	0	0	0.00046003
Chitinophagaceae	Sediminibacterium	0	0	0	0	0.00792845	0	0	0.00264282	0	0	0	0	0	0	0	0	0	0	0	0	0	0	0	0	0.00044047
Burkholderiaceae	Cupriavidus	0	0.00769971	0	0.00256657	0	0	0	0	0	0	0	0	0	0	0	0	0	0	0	0	0	0	0	0	0.000427762
Alcaligenaceae	Verticiella	0	0.00750408	0	0.00250136	0	0	0	0	0	0	0	0	0	0	0	0	0	0	0	0	0	0	0	0	0.000416894
Oscillospirales fa	Hydrogenoanaerobacterium	0	0.00746733	0	0.00248911	0	0	0	0	0	0	0	0	0	0	0	0	0	0	0	0	0	0	0	0	0.000414852
Succinivibrionaceae	#N/A	0	0	0	0	0	0	0	0	0	0	0	0	0	0	0	0	0.0011542	0	0.00126526	0.000806488	0	0	0.00474834	0.00158278	0.000398211
Diplorickettsiaceae	Aquicella	0	0	0.00652146	0.00217382	0	0	0	0	0	0	0	0	0	0	0	0	0	0	0	0	0	0	0	0	0.000362303
Selenomonadaceae	Centipeda	0.00651593	0	0	0.00217198	0	0	0	0	0	0	0	0	0	0	0	0	0	0	0	0	0	0	0	0	0.000361996
Sphingomonadaceae	Sphingobium	0	0.00641643	0	0.00213881	0	0	0	0	0	0	0	0	0	0	0	0	0	0	0	0	0	0	0	0	0.000356468
Butyricicoccaceae	#N/A	0	0	0	0	0	0	0	0	0	0	0	0	0	0	0	0	0	0	0	0	0	0	0.00633112	0.00211037	0.000351729
Puniceicoccaceae	#N/A	0	0.00626558	0	0.00208853	0	0	0	0	0	0	0	0	0	0	0	0	0	0	0	0	0	0	0	0	0.000348088
Enterobacteriaceae	Citrobacter	0	0.00624883	0	0.00208294	0	0	0	0	0	0	0	0	0	0	0	0	0	0	0	0	0	0	0	0	0.000347157
Peptostreptococcaceae	Proteocatella	0	0.00624418	0	0.00208139	0	0	0	0	0	0	0	0	0	0	0	0	0	0	0	0	0	0	0	0	0.000346899
Micrococcaceae	Paeniglutamicibacter	0	0.00622278	0	0.00207426	0	0	0	0	0	0	0	0	0	0	0	0	0	0	0	0	0	0	0	0	0.00034571
Prevotellaceae	Prevotellaceae Ga6A1 group	0	0	0.00621041	0.00207014	0	0	0	0	0	0	0	0	0	0	0	0	0	0	0	0	0	0	0	0	0.000345023
Puniceicoccaceae	Cerasicoccus	0	0	0.00621041	0.00207014	0	0	0	0	0	0	0	0	0	0	0	0	0	0	0	0	0	0	0	0	0.000345023
Rhodobacteraceae	Gemmobacter	0	0	0.00621041	0.00207014	0	0	0	0	0	0	0	0	0	0	0	0	0	0	0	0	0	0	0	0	0.000345023
Oxalobacteraceae	Duganella	0	0	0.00621041	0.00207014	0	0	0	0	0	0	0	0	0	0	0	0	0	0	0	0	0	0	0	0	0.000345023
Acidaminococcaceae	#N/A	0	0	0.00621041	0.00207014	0	0	0	0	0	0	0	0	0	0	0	0	0	0	0	0	0	0	0	0	0.000345023
Peptostreptococcales-Tissierellales fa	Finegoldia	0	0	0.00621041	0.00207014	0	0	0	0	0	0	0	0	0	0	0	0	0	0	0	0	0	0	0	0	0.000345023
Vagococcaceae	Vagococcus	0	0	0	0	0	0	0	0	0	0	0	0	0	0.00620001	0	0.00206667	0	0	0	0	0	0	0	0	0.000344445
Euzebyaceae	#N/A	0	0.00606024	0	0.00202008	0	0	0	0	0	0	0	0	0	0	0	0	0	0	0	0	0	0	0	0	0.00033668
Clostridiaceae	Proteiniclasticum	0	0.00376577	0.00207014	0.0019453	0	0	0	0	0	0	0	0	0	0	0	0	0	0	0	0	0	0	0	0	0.000324217
Ruminococcaceae	Anaerofilum	0	0	0	0	0	0	0	0	0	0	0	0	0	0.0053143	0	0.00177143	0	0	0	0	0	0	0	0	0.000295239
Hymenobacteraceae	Rufibacter	0	0.00502103	0	0.00167368	0	0	0	0	0	0	0	0	0	0	0	0	0	0	0	0	0	0	0	0	0.000278946
Alcaligenaceae	Parapusillimonas	0	0.00502103	0	0.00167368	0	0	0	0	0	0	0	0	0	0	0	0	0	0	0	0	0	0	0	0	0.000278946
Rhodocyclaceae	Azoarcus	0	0.00502103	0	0.00167368	0	0	0	0	0	0	0	0	0	0	0	0	0	0	0	0	0	0	0	0	0.000278946
Hungateiclostridiaceae	Saccharofermentans	0	0.00502103	0	0.00167368	0	0	0	0	0	0	0	0	0	0	0	0	0	0	0	0	0	0	0	0	0.000278946
Spirosomaceae	#N/A	0	0.00499906	0	0.00166635	0	0	0	0	0	0	0	0	0	0	0	0	0	0	0	0	0	0	0	0	0.000277726
Flavobacteriaceae	Galbibacter	0	0.00497822	0	0.00165941	0	0	0	0	0	0	0	0	0	0	0	0	0	0	0	0	0	0	0	0	0.000276568
Peptostreptococcales-Tissierellales fa	W5053	0	0.00497822	0	0.00165941	0	0	0	0	0	0	0	0	0	0	0	0	0	0	0	0	0	0	0	0	0.000276568
Lachnospiraceae	Cellulosilyticum	0	0.00497822	0	0.00165941	0	0	0	0	0	0	0	0	0	0	0	0	0	0	0	0	0	0	0	0	0.000276568
Burkholderiaceae	Polynucleobacter	0.00445782	0	0	0.00148594	0	0	0	0	0	0	0	0	0	0	0	0	0	0	0	0	0	0	0	0	0.000247657
Marinifilaceae	Sanguibacteroides	0	0	0	0	0	0	0	0	0	0	0	0	0	0	0	0	0.00441589	0	0	0.00147196	0	0	0	0	0.000245327
Diplorickettsiaceae	#N/A	0	0	0.00434764	0.00144921	0	0	0	0	0	0	0	0	0	0	0	0	0	0	0	0	0	0	0	0	0.000241535
Burkholderiaceae	Burkholderia-Caballeronia-Paraburkholderia	0	0	0.00434764	0.00144921	0	0	0	0	0	0	0	0	0	0	0	0	0	0	0	0	0	0	0	0	0.000241535
Microbacteriaceae	#N/A	0	0	0.00434764	0.00144921	0	0	0	0	0	0	0	0	0	0	0	0	0	0	0	0	0	0	0	0	0.000241535
Gemellaceae	Gemella	0	0	0.00434764	0.00144921	0	0	0	0	0	0	0	0	0	0	0	0	0	0	0	0	0	0	0	0	0.000241535
Methylophilaceae	#N/A	0.00434395	0	0	0.00144798	0	0	0	0	0	0	0	0	0	0	0	0	0	0	0	0	0	0	0	0	0.000241331
Crocinitomicaceae	Brumimicrobium	0	0	0.00414027	0.00138009	0	0	0	0	0	0	0	0	0	0	0	0	0	0	0	0	0	0	0	0	0.000230015
Spirosomaceae	Pseudarcicella	0	0.00384986	0	0.00128329	0	0	0	0	0	0	0	0	0	0	0	0	0	0	0	0	0	0	0	0	0.000213881
Peptostreptococcales-Tissierellales fa	Guggenheimella	0	0.00376577	0	0.00125526	0	0	0	0	0	0	0	0	0	0	0	0	0	0	0	0	0	0	0	0	0.000209209
Caulobacteraceae	Asticcacaulis	0	0.00373367	0	0.00124456	0	0	0	0	0	0	0	0	0	0	0	0	0	0	0	0	0	0	0	0	0.000207426
Neisseriaceae	Kingella	0	0.00373367	0	0.00124456	0	0	0	0	0	0	0	0	0	0	0	0	0	0	0	0	0	0	0	0	0.000207426
Oligosphaeraceae	horsej-a03	0	0.00373367	0	0.00124456	0	0	0	0	0	0	0	0	0	0	0	0	0	0	0	0	0	0	0	0	0.000207426
Gemmataceae	#N/A	0	0.00256657	0	0.000855523	0	0	0	0	0	0	0	0	0	0	0	0	0	0	0	0	0	0	0	0	0.000142587
MWH-CFBk5	#N/A	0	0.00251051	0	0.000836838	0	0	0	0	0	0	0	0	0	0	0	0	0	0	0	0	0	0	0	0	0.000139473
Prolixibacteraceae	#N/A	0	0.00251051	0	0.000836838	0	0	0	0	0	0	0	0	0	0	0	0	0	0	0	0	0	0	0	0	0.000139473
Saprospiraceae	Membranicola	0	0.00251051	0	0.000836838	0	0	0	0	0	0	0	0	0	0	0	0	0	0	0	0	0	0	0	0	0.000139473
Pirellulaceae	Rhodopirellula	0	0.00251051	0	0.000836838	0	0	0	0	0	0	0	0	0	0	0	0	0	0	0	0	0	0	0	0	0.000139473
Rubinisphaeraceae	Planctomicrobium	0	0.00251051	0	0.000836838	0	0	0	0	0	0	0	0	0	0	0	0	0	0	0	0	0	0	0	0	0.000139473
Wohlfahrtiimonadaceae	Ignatzschineria	0	0.00251051	0	0.000836838	0	0	0	0	0	0	0	0	0	0	0	0	0	0	0	0	0	0	0	0	0.000139473
Corynebacteriaceae	#N/A	0	0.00251051	0	0.000836838	0	0	0	0	0	0	0	0	0	0	0	0	0	0	0	0	0	0	0	0	0.000139473
Garciellaceae	Irregularibacter	0	0.00251051	0	0.000836838	0	0	0	0	0	0	0	0	0	0	0	0	0	0	0	0	0	0	0	0	0.000139473
Peptostreptococcales-Tissierellales fa	Tepidimicrobium	0	0.00248911	0	0.000829703	0	0	0	0	0	0	0	0	0	0	0	0	0	0	0	0	0	0	0	0	0.000138284
Planococcaceae	Sporosarcina	0	0.00248911	0	0.000829703	0	0	0	0	0	0	0	0	0	0	0	0	0	0	0	0	0	0	0	0	0.000138284
Desulfococcaceae	Desulfococcus	0	0.0024241	0	0.000808032	0	0	0	0	0	0	0	0	0	0	0	0	0	0	0	0	0	0	0	0	0.000134672
Ruminococcaceae	Phocea	0	0	0	0	0	0	0	0	0	0	0	0	0	0	0	0	0	0.00222549	0	0.000741829	0	0	0	0	0.000123638
Comamonadaceae	Ramlibacter	0	0	0.00217382	0.000724606	0	0	0	0	0	0	0	0	0	0	0	0	0	0	0	0	0	0	0	0	0.000120768
Phycisphaeraceae	SM1A02	0.00217198	0	0	0.000723992	0	0	0	0	0	0	0	0	0	0	0	0	0	0	0	0	0	0	0	0	0.000120665
Carnobacteriaceae	Dolosigranulum	0.00217198	0	0	0.000723992	0	0	0	0	0	0	0	0	0	0	0	0	0	0	0	0	0	0	0	0	0.000120665
Paracaedibacteraceae	#N/A	0	0	0.00207014	0.000690045	0	0	0	0	0	0	0	0	0	0	0	0	0	0	0	0	0	0	0	0	0.000115008
Nitrincolaceae	#N/A	0	0	0.00207014	0.000690045	0	0	0	0	0	0	0	0	0	0	0	0	0	0	0	0	0	0	0	0	0.000115008
Rhodocyclaceae	#N/A	0	0	0.00207014	0.000690045	0	0	0	0	0	0	0	0	0	0	0	0	0	0	0	0	0	0	0	0	0.000115008
Peptostreptococcales-Tissierellales fa	Murdochiella	0	0	0.00207014	0.000690045	0	0	0	0	0	0	0	0	0	0	0	0	0	0	0	0	0	0	0	0	0.000115008
Saprospiraceae	#N/A	0	0	0	0	0	0	0	0	0	0	0	0	0	0.00195963	0	0.000653211	0	0	0	0	0	0	0	0	0.000108868
Nostocaceae	Scytonema VB-61278	0	0	0	0	0	0	0	0	0	0	0	0	0	0.00195963	0	0.000653211	0	0	0	0	0	0	0	0	0.000108868
Lachnospiraceae	28-4	0	0	0	0	0	0	0	0	0	0	0	0	0	0	0	0	0	0	0	0	0.0016101	0	0	0.0005367	8.94499e-05
Hymenobacteraceae	Adhaeribacter	0	0.00125526	0	0.000418419	0	0	0	0	0	0	0	0	0	0	0	0	0	0	0	0	0	0	0	0	6.97365e-05
Chitinophagaceae	Flaviaesturariibacter	0	0.00124456	0	0.000414852	0	0	0	0	0	0	0	0	0	0	0	0	0	0	0	0	0	0	0	0	6.91419e-05
Ruaniaceae	Ruania	0	0.00121205	0	0.000404016	0	0	0	0	0	0	0	0	0	0	0	0	0	0	0	0	0	0	0	0	6.7336e-05
Eggerthellaceae	Senegalimassilia	0	0	0	0	0	0	0	0	0	0	0	0	0	0	0	0	0	0.00109873	0	0.000366244	0	0	0	0	6.10407e-05
Peptococcaceae	Peptococcus	0	0	0	0	0	0	0	0	0	0.00100699	0	0.000335663	0	0	0	0	0	0	0	0	0	0	0	0	5.59438e-05
Atopobiaceae	Atopobium	0	0	0	0	0	0.000996751	0	0.00033225	0	0	0	0	0	0	0	0	0	0	0	0	0	0	0	0	5.5375e-05
22NDF = Calves fed with starter concentrate with 220g NDF/kg; 22Hay = calves fed with starter concentrate with 220g NDF/kg and grass hay; 31NDF = calves fed with starter concentrate containing 310g NDF/kg; #N/D: not detected
