# Supplementary material for: Ruminal and Fecal Bacteriome of Dairy Calves Fed Different Levels and Sources of NDF
Source: Animals (Basel). 2021 Sep 16;11(9):2705. doi: 10.3390/ani11092705 (PMC8464983; doi:10.3390/ani11092705)
Supplement: Supplementary file 1 [file animals-11-02705-s001.zip › Supplementary Table S9.xlsx]

## Sheet: Planilha1
Supplementary Table S9. Differential abundance of phyla and genus over the weeks of feces collected of calves fed different solid diet levels and sources of NDF
Taxons					Abundance, %
	Week 0				Week 1				Week 2				Week 4				Week 8				Week 10
	22Hay	22NDF	31NDF		22Hay	22NDF	31NDF		22Hay	22NDF	31NDF		22Hay	22NDF	31NDF		22Hay	22NDF	31NDF		22Hay	22NDF	31NDF
Phyla
Actinobacteriota	36.1505	27.8992	20.2246		28.1679	26.7038	17.1417		14.1571	27.0262	16.5929		31.8381	41.3872	53.0882		70.44a	54.81b	57.17ab		43.3298	56.1877	60.5244
Bacteroidota	5.17103	28.6702	25.1496		1.22751	11.2786	20.4667		2.45b	6.41ab	12.43a		1.99326	1.20805	0.407243		3.22308	1.31513	0.458276		11.9714	3.07521	3.89663
Bdellovibrionota	8.25121	4.23984	12.8497		22.44a	16.31ab	3.03b		12.0356	12.7082	5.26835		5.05229	5.84601	3.60619		0.576243	2.06635	1.27042		1.43828	0.868397	0.128679
Campilobacterota	1.34a	0.14b	0.55ab		0.62225	9.97266	21.8307		1.13b	8.28ab	11.63a		1.68a	0.47b	0.70a		0.0606808	0.121501	0.0854118		0.0109553	0.0208961	0.0110805
Chloroflexi	0.29b	0.76b	1.48a		0.21a	0.10ab	0b		4.743	0.0934831	0.0105168		0.806963	0.0495752	0.0405515		0	0.00950764	9.01002		0	0	0
Deinococcota	0.256a	0.18b	0.39a		0.428136	0	0.429643		0	0	0.027037		0	0.0148192	0		0.0398584	0.323456	1.20308		0.194753	2.02272	0
Fibrobacterota	0	1.38867	0.167681		1.64693	0.82174	0.0601847		0.0220724	0.0149581	0.476217		0.068402	0.17993	0		0.01a	0.01a	0b		0.0133371	0.00264831	0.00622394
Fusobacteriota	0.0265563	0.0260476	3.57555		0.03a	0b	0b		0	0	0		0	0	0		0	0	0		0	0	0
Gemmatimonadota	0b	0.10a	0.40a		0	0	0.00205571		0	0	0		0	0	0		0.00324781	0.0102824	0.0311264		0.0165322	0.00406311	0
Proteobacteria	0.01b	0.02a	0.15a		0.01a	0b	0b		0	0	0		0	0	0		0	0	0		0	0	0
Genera
Acetitomaculum	0.31a	0.09b	0.07ab		0.020614	0	0		0.0159824	0.00618047	0.00901442		0.0395078	0.0143914	0.0175461		0.05a	0b	0b		0.0404204	0.00270874	0
Acholeplasma	0b	0.40a	0.39a		0	0	0		0	0	0		0	0	0		0	0	0		0	0	0
Acinetobacter	0.11b	15.62a	13.05ab		0	0	0.113064		0.013947	0.0110273	0.00600826		0.00777281	0	0		0	0	0.00126526		0	0	0
Aequorivita	0b	0.08a	0.07b		0	0	0		0	0	0		0	0	0		0	0	0		0	0	0
Aerococcus	0b	0.02a	0.01ab		0b	0b	0.01a		0	0	0		0	0	0		0	0	0		0	0	0
Agathobacter	0.53a	0.04ab	0.01b		0	0	0.00822284		0	0	0		0.488598	0.0649677	0.638948		0.36ab	0.58a	0.0578552		0.622416	0.0394886	0.183438
Akkermansia	0.0629873	0.607003	0.246346		0.21a	0.10a	0b		4.73a	0b	0.0105168		0	0.00293945	0		0b	0b	9.01a		0	0	0
Aliicoccus	0	0.03a	0.06a		0	0	0		0	0	0		0	0	0		0	0	0		0	0	0
Aliidiomarina	0b	0.03a	0.04a		0	0	0		0	0	0		0	0	0		0	0	0		0	0	0
Alistipes	0.397865	0.435039	0.931403		0.216212	0.00399728	0.137733		0	0.00201398	0.00150195		0.10ab	0.77a	0b		0.638507	0.756487	0.813393		0.329671	1.10155	1.82248
Allisonella	0.0112704	0	0		0b	0.17a	0.04ab		0	0	0		0.111574	0.0418721	0.0452305		0b	0.04a	0b		0	0	0
Alloprevotella	6.46289	1.52708	1.97485		1.38ab	0.26b	3.26a		2.00627	10.3321	5.14693		9.44814	7.22733	16.9672		10.9559	6.71403	9.75071		9.06136	4.7699	9.00332
Anaerococcus	0.21a	0.01b	0b		0	0	0		0	0	0		0.0210053	0.00354286	0		0	0	0		0	0	0
Anaeroplasma	0.0282357	0.0487196	0.0186312		0	0	0		0	0	0		0	0	0		0	0	0		1.03a	0.01b	0.94a
Anaerostipes	0.18a	0b	0b		0.00792845	0	0.00411142		0	0	0		0	0	0		0	0.00670183	0.0557681		0.31a	0.01ab	0b
Anaerovibrio	0.0749289	0.194596	0.0496833		0.169669	0.226698	0.627103		0.42ab	0.06b	1.36a		0.4367	0.331099	0.40899		0.336366	0.181209	0.165682		4.92a	0.37b	0.58ab
Anaerovorax	0b	0.03a	0b		0	0	0.00205571		0	0	0		0	0	0		0.0113269	0	0.0145937		0.0197558	0.0234101	0.00949668
Arcobacter	0b	0.19a	0.16a		0	0	0		0	0	0		0	0	0		0	0	0		0	0	0
Atopostipes	0c	0.57a	0.87b		0	0	0		0	0	0		0	0	0		0	0	0		0	0	0
Bacillus	0.03b	0.001b	0.47a		0	0	0		0	0	0		0	0	0		0	0	0		0	0	0
Bacteroides	2.86175	3.47894	3.34318		2.89201	4.5993	2.86748		2.58a	1.23b	1.42ab		1.2003	1.92839	6.34022		7.15355	3.59192	3.83142		3.99276	4.55987	2.70083
Bergeyella	0b	0.04a	0.05a		0b	0b	0.002a		0	0	0		0	0	0		0	0	0		0	0	0
Bibersteinia	0b	0.03a	0.03a		0	0.00200417	0		0	0	0		0	0	0		0	0	0		0	0	0
Bifidobacterium	2.8854	1.06471	2.25386		17.9744	11.404	0.699907		0.47866	8.3455	0.770864		0.474198	0.211005	0.455851		0.0609687	0.0916384	0.019454		1.12566	0.593794	0.010997
Brachybacterium	0b	0.07c	1.10a		0	0	0		0	0	0		0	0	0		0	0	0		0	0	0
Brevibacterium	0b	0.03a	0.004b		0	0	0		0.002ab	0.02a	0b		0	0	0		0	0	0		0	0	0
Brevundimonas	0c	0.09a	0.02b		0.01a	0b	0b		0	0	0		0	0	0		0	0	0		0	0	0
Breznakia	0.02a	0b	0.02a		0.02a	0b	0b		0	0	0		0	0	0		0b	0.02a	0b		0.02a	0b	0.01ab
C39	0.02a	0b	0b		0.02a	0b	0.01a		0	0	0		0	0	0		0	0	0		0	0	0
Campylobacter	0b	1.18a	0.004b		1.64693	0.82174	0.0601847		0.02b	0.01b	0.48a		0.07ab	0.18a	0b		0.0136784	0.007606	0		0.0133371	0.00264831	0.00622394
Candidatus Saccharimonas	0b	0.08a	0.02ab		0	0	0		0	0	0		0	0	0		0.00324781	0.0102824	0.0311264		0.0165322	0.00406311	0
Candidatus Soleaferrea	0.0195478	0.0750676	0.0165611		0.020614	0	0		0	0	0		0	0.00355794	0.00467902		0.01ab	0.03a	0b		0.15617	0	0.00495082
Chlamydia	0.0304077	0	0		0	0	0		0.01ab	0.09a	0b		0.81a	0.05b	0.04b		0	0.00950764	0		0	0	0
Christensenella	0.0282357	0	0		0	0	0		0.0159824	0.00604193	0		0.005ab	0.03a	0b		0.034376	0.0133529	0.039978		0.0048303	0	0.0277691
Chryseobacterium	0c	1.37a	0.07b		0	0	0		0	0	0		0	0	0		0	0	0		0	0	0
Cloacibacillus	0.0608602	0	0		0.0105004	0	0		0.013947	0.0249173	0.00751202		0.0135612	0	0		0b	0b	0.11a		0	0.00132415	0.0110795
Cloacibacterium	0.19b	0.09a	0.01c		0.07a	0b	0b		0	0	0		0	0	0		0	0	0		0	0	0
Clostridium sensu stricto 1	0.453262	0.360441	0.977071		0.24b	0.29ab	3.94a		0.997522	0.463234	0.193042		0.337356	0.0921668	0.604782		0.439096	0.586424	1.64043		1.9187	0.194237	0.62427
Clostridium sensu stricto 2	0	0.0128329	0		0.0498445	0.153544	0.0626807		0.12a	0b	0.04a		0	0	0		0	0	0		0	0	0
Clostridium sensu stricto 6	0b	0.03a	0b		0	0	0		0	0	0		0.00532269	0.029363	0		0.0132477	0	0		0.03a	0b	0b
Comamonas	0.02b	0.35a	0.14b		0.00475707	0.0219285	0.530373		0	0.00797114	0		0	0	0		0	0	0		0	0	0
Coprobacter	0.00651593	0.0187465	0.00869527		0.00317138	0	0.00205571		0	0	0		0.0134015	0.0175251	0		0.30a	0.05b	0.22a		0.00344739	0.0508417	0.0282392
Coprococcus	0.969267	0.403069	0.300187		0.17a	0b	0.16ab		0.22a	0.01b	0.38a		0.05ab	0b	0.25a		0.04b	0.19a	0.13ab		0.412388	0.0215259	0.0113633
Defluviitaleaceae UCG-011	0.14a	0.003b	0.01b		0	0	0		0	0	0		0	0	0		0	0	0.01a		0.00918645	0.0248515	0.0412894
Devosia	0b	0.01c	0.18a		0	0	0		0	0	0		0	0	0		0	0	0		0	0	0
dgA-11 gut group	0b	0.10a	0.07ab		0	0	0		0	0	0		0	0	0		0	0	0		0	0	0
Diaphorobacter	0.43a	0.03b	0.02b		0	0	0		0	0	0		0	0.00222727	0		0	0.00241633	0		0	0	0
Dorea	0.413865	0.22931	0.852738		0.110957	0.26694	0.01439		0.55a	0b	0b		0.505049	0.129827	0.519392		0.01b	0.18a	0.02b		0.468052	0.0740976	0.00622394
Eggerthella	0	0	0		0	0	0		0.02a	0b	0.03a		0	0	0		0	0	0		0	0	0
Elusimicrobium	0	0.015137	0		0	0	0.0123343		0	0.0059857	0.00450721		0.503077	0	0		0b	0.50a	0.12a		0.0312339	0.0182078	0.0066011
EMP-G18	0b	0.05a	0.02ab		0.0110998	0	0.00822284		0	0	0		0	0	0		0	0	0		0b	0.06a	0b
Enteractinococcus	0b	0.01a	0.01a		0	0	0		0	0	0		0	0	0		0	0	0		0	0	0
Enterobacter	0.67a	0.04b	0.14a		0	0	0		0	0	0		0	0	0		0	0	0		0	0	0
Enterococcus	0.0200602	0.0337838	0.0505127		0.0568108	0.0179884	0.384216		0.097629	0.00412031	0.242584		0b	0.07a	0b		0	0	0		0	0	0
Erysipelothrix	0b	0.06a	0.05a		0	0	0		0	0	0		0	0	0		0	0	0		0	0	0
Erysipelotrichaceae UCG-003	0.489568	0.122692	0.00207014		0.041228	0	0.0123343		0	0.00302097	0.00150195		0.12b	0.13ab	0.22a		0.011542	0.0445092	0.0165751		0.278912	0.143008	0.0699565
Escherichia/Shigella	0.981653	1.64897	0.70691		0.82918	11.0623	3.59573		2.39346	6.23731	10.756		0.424915	0.0451645	0.012609		0.002ab	0.20a	0b		6.89984	0.0535023	0.130806
Facklamia	0.01b	0.12c	0.46a		0	0	0		0	0	0		0	0	0		0	0	0		0	0	0
Fermentimonas	0b	0.10a	0.03a		0	0	0		0	0	0		0	0	0		0	0	0		0	0	0
Fibrobacter	0.256325	0.181966	0.390769		0.428136	0	0.429643		0	0	0.027037		0	0.0148192	0		0.04b	0.32b	1.20a		0.19ab	2.02a	0b
Flaviflexus	0.01b	0.08a	0.02b		0	0	0		0	0	0		0	0	0		0	0	0		0	0	0
Flavobacterium	0.253577	1.1033	0.694626		0.05a	0b	0b		0	0	0		0	0	0		0	0	0		0	0	0
Frisingicoccus	0	0	0.00207014		0.0285424	0	0.0102785		0	0	0		0.0148563	0	0		0.00625313	0.0534682	0		0.02ab	0.04a	0b
Fusicatenibacter	0.210722	0.0630265	0.457454		0.0110998	0	0		0.52a	0b	0b		0.0119485	0.0119909	0.0405515		0	0	0.0120729		0.548869	0	0
Fusobacterium	1.33576	0.135262	0.553703		0.62b	9.97ab	21.83a		1.12881	8.2763	11.6292		1.65543	0.474582	0.702436		0.0606808	0.121501	0.0854118		0.0109553	0.0208961	0.0110805
Gallibacterium	0	0.00484819	0.0186312		0.02b	0.08a	0.62a		0.00401316	0	0.0210337		0	0.0104606	0		0	0	0.00120729		0	0	0
GCA-900066575	0.186432	0.0269833	0		0.0285424	0	0.0102785		0b	0.05a	0b		0.0848661	0.0855963	0.0405515		0.0807396	0.0678382	0.118006		0.0971228	0.144945	0.125672
Glutamicibacter	0.05b	0.06b	0.49a		0	0	0		0	0	0		0	0	0		0	0	0		0	0	0
Gottschalkia	0b	0.02a	0.02a		0	0	0		0	0	0		0	0	0		0	0	0		0	0	0
Halomonas	0c	0.17a	0.10b		0	0	0		0	0	0		0	0	0		0	0	0		0	0	0
Holdemanella	0.29165	0.0508529	0.0727419		0.110529	0.024983	0.01439		0.0896593	0	0		0.103969	0.00195963	0		0.19a	0.03b	0.08ab		0	0	0.0231775
Holdemania	0	0.0141161	0		0	0	0.00616713		0	0	0		0.01a	0b	0b		0	0.04a	0		0	0	0
Howardella	0.00676224	0.0671907	0.0130429		0.263795	0.104146	0.0485306		0.0799983	0.0799009	0.0946293		0.086014	0.0537104	0.025455		0.01b	0.12a	0.04ab		0.00635028	0.0121251	0.0429791
Hungatella	0.08a	0b	0b		0.0479675	0.0399728	0.066273		0	0	0.0119581		0	0	0		0	0	0		0	0	0
Ignavigranum	0b	0.09a	0.24a		0	0	0		0	0	0		0	0	0		0	0	0		0	0	0
Intestinibacter	0b	0.03a	0b		0	0	0		0	0	0		0b	0b	0.01a		0	0	0		0.01a	0b	0b
Intestinimonas	0.15a	0.01b	0b		0	0	0		0b	0b	0.04a		0.11b	0.16a	0.13ab		0.122492	0.362443	0.0740767		0.0140854	0.0356057	0.0228352
Jeotgalibaca	0b	0.48a	0.67a		0	0	0		0	0	0		0	0	0		0	0	0		0	0	0
Jeotgalicoccus	0.0804901	0.0851923	0.0434729		0b	0b	0.03a		0	0	0		0	0	0		0	0	0		0	0	0
Kurthia	0b	0.02a	0.01a		0	0	0		0	0	0		0	0	0		0	0	0		0	0	0
Lachnoclostridium	0.957656	1.50811	0.367594		2.81708	1.68505	0.642078		0.330215	0.851878	1.01438		1.40534	1.44635	0.708192		0.12b	0.38a	0.28ab		0.202442	0.0644789	0.0919457
Lachnospira	0	0.00627628	0.0260858		0	0	0		0.0280482	0.00701713	0.0255179		0.01ab	0b	0.03a		0.0110397	0.00333823	0.00907853		0	0	0
Lachnospiraceae ND3007 group	0b	0.03a	0.02ab		0.0126855	0	0.00822284		0	0	0		0.0169797	0	0		0b	0.001a	0b		0.0109553	0.00264831	0.00466795
Lachnospiraceae NK3A20 group	0.445308	0.135922	0.0731841		0.0142712	0.145447	0.0102785		0.0401053	0.150041	3.7091		0.471154	0.609979	0.701386		0.0430549	0.673836	0.156701		0	0	0
Lachnospiraceae UCG-004	0	0.0249953	0		0.01b	0.56a	0.07ab		0.116254	0.0420566	0.52118		0.184271	0.0381927	0.0375481		0.0138504	0	0		0.0657437	0.00397246	0.0110795
Lachnospiraceae UCG-010	0.0202867	0	0		0	0	0		0	0	0		0.312775	0.332989	0.487468		0.0754911	0.164407	0.0237915		0.10a	0b	0.05ab
Lactobacillus	0.604287	0.0856354	0.07898		3.76a	8.43a	0b		0.0480609	0.173334	0.0762332		1.40814	0.170073	0.0265144		0	0.00111274	0.0077816		0	0	0
Luteimonas	0.20a	0.11ab	0.04b		0	0	0		0	0	0		0	0	0		0	0	0		0	0	0
Lysinibacillus	0b	0.06a	0.08a		0	0	0.00616713		0	0	0		0	0	0		0	0	0		0	0	0
Lysobacter	0b	0.05a	0.04a		0	0	0		0	0	0		0	0	0		0	0	0		0	0	0
Mailhella	0b	0.03a	0.03a		0	0	0		0.002a	0b	0b		0	0	0		0	0	0		0	0	0
Mannheimia	0b	0.41a	0.28ab		0b	0b	0.04a		0	0	0		0.01ab	0.12a	0b		0	0	0		0	0	0
Marinospirillum	0b	0.12a	0.11a		0	0	0		0	0	0		0	0	0		0	0	0		0	0	0
Massilia	0b	0.23a	0.07a		0	0	0		0	0	0		0	0	0		0	0	0		0	0	0
Micrococcus	0c	0.01b	0.48a		0	0	0		0	0	0		0	0	0		0	0	0		0	0	0
Mitsuokella	0.118892	0.522652	0.038258		1.06a	0.05ab	0b		0.458715	0.0160111	0.553908		0.176919	0.668512	0.248154		0.00888948	0.0313306	0.00724375		0	0	0
Moraxella	0b	0.05a	0.03ab		0.02b	0b	12.20a		0	0	0.00450586		0	0	0		0	0	0		0	0	0
NK4A214 group	0b	0.05a	0.01ab		0	0	0		0	0	0		0.05a	0b	0.01ab		0.02ab	0.03a	0b		0.0869602	0.0477262	0.0743541
Nocardioides	0c	0.06b	0.26a		0	0	0		0	0	0		0	0	0		0	0	0		0	0	0
Novosphingobium	0b	0.03a	0b		0	0	0		0	0	0		0	0	0		0	0	0		0	0	0
Odoribacter	0.55836	0.217615	0.412654		0.14203	0.0160057	0.0676012		0	0.00199768	0.0210328		0.40b	2.88a	1.66ab		1.60843	0.865296	2.01896		0.0946896	0.418031	0.110537
Oligella	0b	0.05a	0.06a		0	0	0		0	0	0		0	0	0		0	0	0		0	0	0
Olsenella	1.15079	0.610625	0.700896		0.463022	0.121571	0.261075		0.361637	0.155715	0.661857		0.605083	0.288653	0.810059		0.10b	0.93a	0.82ab		0.145248	0.0498274	0.0213596
Oribacterium	0.0629873	0.0428743	0.546436		0.0364709	0.366607	0.0160662		0.044074	0.123101	0.0480458		0.0164081	0.00438659	0		0.0229278	0.0841943	0.0635681		0.43a	0.06ab	0b
Ornithinimicrobium	0.01b	0.08a	0.03ab		0	0	0		0	0	0		0	0	0		0	0	0		0	0	0
Ornithobacterium	0b	0.14a	0.07a		0	0	0		0	0	0		0	0	0		0	0	0		0	0	0
Paenalcaligenes	0c	1.47a	0.91b		0	0	0		0	0	0		0	0	0		0	0	0		0	0	0
Paeniclostridium	0.0781912	0.0446402	0.0899561		0	0	0		0	0	0		0	0	0		0	0	0		0.01a	0b	0b
Paludicola	0.0304077	0.0410651	0		0	0.00199864	0		0	0	0		0	0.00356297	0		0.05a	0.02ab	0b		0.0016101	0.0247106	0
Pantoea	0b	0.33a	0b		0.02a	0b	0b		0	0	0		0	0	0		0	0	0		0	0	0
Paracoccus	0.10a	0.10ab	0.03b		0	0	0		0	0	0		0	0	0		0	0	0		0	0	0
Parasutterella	0.0247949	0.0412522	0.28605		0	0	0		0	0.00298918	0.0150195		0	0.012358	0		0.03a	0b	0b		0.0032202	0.00662076	0.00166113
Pedobacter	0.25ab	0.27a	0.02b		0	0	0		0	0	0		0	0	0		0	0	0		0	0	0
Pelistega	0	0	0		0.00897741	0.00800562	0.0349471		0	0	0.0120192		0b	0.05a	0b		0	0	0		0	0	0
Peptostreptococcus	0.0238917	0.00736981	0.0388177		0.0142712	0b	0.13a		0.16b	0.76b	6.85a		0.0031508	0.000885716	0		0	0	0		0	0	0
Phascolarctobacterium	3.35748	2.31815	2.85245		2.18ab	1.67b	4.61a		3.34372	1.96226	1.34093		1.57591	5.08922	3.40628		2.713	0.446585	1.4331		4.79552	4.23192	7.56801
Porphyromonas	0	0	0		0	0	0		0b	0b	0.07a		0.99a	0b	0b		0	0.00222549	0		0	0	0
Prevotellaceae NK3B31 group	0.12264	0.0253808	0.00434764		0.0285011	0	0		0	0.0209305	0.0165233		0.199424	0.0339931	0.372762		0.212687	0.0716368	0.201497		0.64a	0.06b	0.44ab
Prevotellaceae UCG-004	0b	0.38a	0.20ab		0	0	0		0	0	0		0	0	0		0.00521094	0.0337493	0.00883559		0	0.0214037	0.0224964
Proteiniphilum	0b	0.10a	0.07a		0	0	0		0	0	0		0	0	0		0	0	0		0	0	0
Pseudomonas	0.36b	2.72a	1.34ab		0.00792845	0.00299796	0.00822284		0	0	0		0	0.00177143	0		0	0	0		0	0	0
Pseudonocardia	0.0534938	0.0137474	0.160863		0.01a	0b	0b		0	0	0		0	0	0		0	0	0		0	0	0
Pseudoscardovia	0.123601	0.0762262	0.379151		0.0221997	0.0069735	0.0267242		0	0	0		0	0.0355779	0.00626632		0.02b	0.34a	0.02b		0	0.0182078	0.00990164
Psychrobacter	0.01b	0.47a	0.11ab		0b	0.01b	0.78a		0b	0.02a	0.01a		0	0	0		0	0	0		0	0	0
Pusillimonas	0b	0.05a	0.02a		0	0	0		0	0	0		0	0	0		0	0	0		0	0	0
Roseburia	0.42a	0.12ab	0.01b		0.0190283	0	0		0b	0.08a	0b		0.0795915	0.225076	0.0337194		0.174896	0.176414	0.272822		0.47356	0.348641	0.493899
Rothia	0b	0b	0.47a		0b	0b	0.04a		0	0	0		0	0	0		0	0	0		0	0	0
Ruminobacter	0	0.11a	0.124208		0	0	0		0	0	0		0	0	0		0.0166678	0	0		0.43a	0b	0.09ab
Salinimicrobium	0b	0.07a	0.04ab		0	0	0		0	0	0		0	0	0		0	0	0		0	0	0
Sanguibacter	0b	0.04a	0.02a		0	0	0		0	0	0		0	0	0		0	0	0		0	0	0
Sarcina	0	0	0		0b	0b	0.08a		0.3636	0.257486	0.529701		0.08a	0.03ab	0b		0	0	0		0	0	0
Sedimentibacter	0b	0.02a	0.01a		0	0	0		0	0	0		0	0	0		0	0	0		0	0	0
Selenomonas	0	0.0101888	0		0	0	0		0.05a	0b	0.02ab		0.0136535	0.0104606	0		0.0184672	0	0		0	0	0
Shuttleworthia	0.02a	0b	0.01ab		0	0	0		0	0	0		0b	0.01a	0.009ab		0b	0b	0.04a		0	0.00132415	0
Solibacillus	0.05b	2.27a	2.74a		0	0	0		0	0	0		0	0	0		0	0	0		0	0	0
Solobacterium	0	0	0		0	0	0		0b	0.03a	0.03a		0.00848987	0	0		0	0	0		0	0	0
Sphingomonas	0.03b	0.30ab	1.18a		0.00634276	0	0		0	0	0		0	0	0		0	0	0		0	0	0
Stenotrophomonas	0.00901632	0.08a	0.04b		0.00317138	0	0		0	0	0		0	0	0		0	0	0		0	0	0
Succinivibrio	0.998983	0.8034	0.508459		0.14b	0.02b	1.88a		0c	0.10b	1.49a		0.93a	0.47ab	0.08b		2.26138	0.457934	0.266409		3.57112	2.70923	2.96719
Succinivibrionaceae UCG-001	0	0	0		0	0	0		0	0.00398557	0		0.01a	0b	0.005ab		0.00437315	0.00222549	0.0077816		0.00661288	0	0
Thiopseudomonas	0b	0.60a	0.35a		0	0	0		0	0	0		0	0	0		0	0	0		0	0	0
Tissierella	0b	0.06a	0.07a		0	0	0		0	0	0		0	0	0		0	0	0		0	0	0
TM7a	0b	0.02a	0.03a		0b	0b	0.002a		0	0	0		0	0	0		0	0	0		0	0	0
Treponema	0.485545	0.875266	0.440846		0.248953	0.00300625	0.148011		0.0300812	0.00903601	0.0135122		0.524853	1.99881	0.566896		1.99246	7.47486	0.804275		0.80b	5.95a	0.67b
Truepera	0b	0.04a	0.01a		0	0	0		0	0	0		0	0	0		0	0	0		0	0	0
Tuzzerella	0.162131	0.0847705	0.00828054		0b	0.01ab	0.10a		1.01546	0.827049	0.523219		0.781401	0.710886	1.65636		0.16ab	0.23a	0.07b		0.0273717	0.0251589	0.00949668
Tyzzerella	0	0.00502103	0		0.00158569	0.0310353	0.0735893		0	0	0.00300481		0.0316622	0.0100227	0.0031746		0	0	0		0	0	0
UBA1819	0.0135245	0	0		0	0	0		0	0.00399537	0.0225306		0.04ab	0.12a	0b		0.02ab	0.15a	0b		0.0016101	0.0183454	0
UCG-002	0b	0.11a	0.08ab		0.0190283	0	0		0	0	0		0	0	0		0.0365662	0.00333823	0		0.0632285	0.0168374	0.0927872
UCG-004	0.0334336	0.0400612	0.00207014		0	0	0		0	0	0		0.00735186	0	0.00643501		0.0607411	0.0164605	0.0404954		0.0383778	0.15a	0.79a
UCG-009	0.0456115	0.0976211	0.060034		0	0	0		0	0	0		0	0	0		0	0	0		0.04ab	0b	0.18a
Veillonella	0.348695	0.315679	0.383257		0.386631	2.82193	1.19506		1.19a	0.09b	0.55ab		0.0806676	0.50007	0.0204114		0	0	0		0	0	0
Vibrio	0b	0.02a	0.03a		0	0	0		0	0	0		0	0	0		0	0	0		0	0	0
Unidentified genera*
f.Acholeplasmataceae	0b	0.07a	0.06a		0	0	0		0	0	0		0	0	0		0	0	0		0	0	0
f.AKIW781	0	0.00727229	0.0217382		0.03a	0b	0b		0	0	0		0	0	0		0	0	0		0	0	0
f.Atopobiaceae	0	0.0128329	0.272057		0.03a	0b	0b		0	0	0		0	0	0		0	0	0		0	0	0.00332226
f.Bacteroidales RF16 group	0b	0.21a	0.20ab		0.087213	0	0.0390585		0	0	0		0	0.0165078	0		0.0694474	0.0581263	0.0911031		0.0159227	0.0810907	0.0109187
f.Carnobacteriaceae	0b	0.05a	0.13a		0	0	0.00205571		0	0	0		0	0	0		0	0	0		0	0	0
f.Cellvibrionaceae	0.03a	0.01a	0b		0	0	0		0	0	0		0	0	0		0	0	0		0	0	0
f.Christensenellaceae	0b	0.01ab	0.01a		0	0	0		0	0	0		0	0	0.0015873		0	0.00667646	0.00253052		0	0	0
f.Clostridiaceae	0b	0.02ab	0.02a		0	0	0		0	0	0		0	0	0		0	0.00439493	0		0	0	0
f.Comamonadaceae	0.004b	0.08ab	0.45a		0.01a	0b	0b		0	0	0		0	0	0		0	0	0		0	0	0
f.Cyclobacteriaceae	0b	0.05a	0.02a		0	0	0		0	0	0		0	0	0		0	0	0		0	0	0
f.Enterobacteriaceae	0.06b	0.33a	0.15ab		0.00792845	0.00199553	0.00411142		0	0	0		0	0.00195963	0		0	0	0		0	0	0
f.Flavobacteriaceae	0b	0.24a	0.11a		0	0	0		0	0	0		0	0	0		0	0	0		0	0	0
f.Intrasporangiaceae	0b	0.09a	0.08a		0	0	0		0	0	0		0	0	0		0	0	0		0	0	0
f.JG30-KF-CM45	0.01b	0.02b	1.46a		0	0	0		0	0	0		0	0	0		0	0	0		0	0	0
f.Marinilabiliaceae	0b	0.01a	0.01a		0	0	0		0	0	0		0	0	0		0	0	0		0	0	0
f.Micrococcaceae	0c	0.05a	0.02b		0	0	0		0	0	0		0	0	0		0	0	0		0	0	0
f.Neisseriaceae	0b	0.12a	0.14a		0.0190283	0.00300464	0.0616713		0	0	0		0	0	0		0	0	0		0	0	0
f.Oscillospiraceae	1.31905	0.453354	0.287324		0.15754	0.0500128	0.0715704		0.82a	0.70ab	0.21b		6.79827	8.67874	4.19372		2.78453	2.80662	1.79647		1.21473	1.31389	0.909157
f.p-2534-18B5 gut group	0b	0.06a	0.06a		0	0	0		0	0	0		0	0	0		0	0	0		0	0	0
f.Paludibacteraceae	0b	0.03a	0.02a		0	0	0		0	0	0		0	0	0		0	0	0		0	0	0
f.Pirellulaceae	0b	0.02a	0.03a		0	0	0		0	0	0		0	0	0		0	0	0		0	0	0
f.Prevotellaceae	1.81833	1.30257	0.953753		1.02ab	0.465061	1.75a		2.89705	3.22407	2.43345		5.65251	4.81068	5.37139		3.0233	2.76409	2.24829		5.24329	1.75927	3.80088
f.Pseudomonadaceae	0c	0.10a	0.05b		0	0	0		0	0	0		0	0	0		0	0	0		0	0	0
f.Sphingobacteriaceae	0c	0.12a	0.02b		0	0	0		0	0	0		0	0	0		0	0	0		0	0	0
f.Sphingomonadaceae	0.05a	0.05b	0.03b		0	0	0		0	0	0		0	0	0		0	0	0		0	0	0
f.Sporichthyaceae	0.14a	0.01b	0c		0.01a	0b	0b		0	0	0		0	0	0		0	0	0		0	0	0
f.Synergistaceae	0.00434395	0	0		0	0	0		0	0	0		0.03a	0b	0b		0.05a	0b	0.004ab		0.02a	0.001b	0.003ab
f.UCG-010	0.130367	0.515567	0.632038		0.134784	0	0.145955		0	0	0.00600781		0	0.00261515	0.00634921		0.11ab	0.02b	0.33a		0.45b	1.55a	0.78ab
f.Verrucomicrobiaceae	0.08a	0b	0.15a		0	0	0		0	0	0		0	0	0		0	0	0		0	0	0
f.Victivallaceae	0b	0.05a	0.02a		0	0	0		0	0	0		0	0	0		0	0	0		0	0	0
f.Weeksellaceae	0.01b	0.02ab	0.05a		0.005a	0b	0b		0	0	0		0	0	0		0	0	0		0	0	0
f.Xanthomonadaceae	0b	0.22a	0.16a		0	0	0		0	0	0		0	0	0		0	0	0		0	0	0
Comparisons are among treatments within week. a,b,c Means followed by the same letter are not significantly different by the t-test (P > 0.05). Phyla and Genera rows without letters were not significantly different. 22NDF = Calves fed with starter concentrate with 220g NDF/kg; 22Hay = calves fed with starter concentrate with 220g NDF/kg and grass hay; 31NDF = calves fed with starter concentrate c…
